# Supplementary material for: Cytotoxic Tph subset with low B-cell helper functions and its involvement in systemic lupus erythematosus
Source: Commun Biol. 2024 Mar 6;7:277. doi: 10.1038/s42003-024-05989-x (PMC10918188; doi:10.1038/s42003-024-05989-x)
Supplement: Supplementary file 4 — Supplementary Data 1 [file 42003_2024_5989_MOESM4_ESM.xlsx]

## Sheet: Fig. 1c
	The expression of PDCD1, CXCR5, CXCR3, CCR6, IL21, and IFNG in naïve CD4+ T cells and Tph subsets
	PDCD1							CCR6
	Sample	TPM						Sample	TPM
		Naïve CD4+ T cells	Tph1 cells	Tph2 cells	Tph17 cells	Tph1-17 cells			Naïve CD4+ T cells	Tph1 cells	Tph2 cells	Tph17 cells	Tph1-17 cells
	#1	0	54.7795	69.9526	37.3395	43.2483		#1	0.1307	0.87481	0	28.3334	6.17022
	#2	0.89172	86.4165	57.8347	48.3128	29.3454		#2	0	0	0	20.2053	7.4822
	#3	0.78181	87.5947	71.0471	55.7031	20.6347		#3	0	0	0	17.3825	0.25861
	#4	0	73.6979	96.1408	64.5426	26.6554		#4	0	0.76065	0	16.6323	6.35283
	CXCR5							IL21
	Sample	TPM						Sample	TPM
		Naïve CD4+ T cells	Tph1 cells	Tph2 cells	Tph17 cells	Tph1-17 cells			Naïve CD4+ T cells	Tph1 cells	Tph2 cells	Tph17 cells	Tph1-17 cells
	#1	1.58771	0.50606	3.78707	1.13522	0.14037		#1	0	0.41246	0	0.98694	1.00678
	#2	2.78099	6.61951	1.27173	3.66354	1.11657		#2	0	1.25797	1.26356	2.86651	0.27548
	#3	1.38435	7.34732	0	2.19491	5.62876		#3	0	0.28181	0	3.99737	0.34141
	#4	1.36547	1.34756	3.14878	0.34837	0		#4	0	3.682	0	3.33149	0.51453
	CXCR3							IFNG
	Sample	TPM						Sample	TPM
		Naïve CD4+ T cells	Tph1 cells	Tph2 cells	Tph17 cells	Tph1-17 cells			Naïve CD4+ T cells	Tph1 cells	Tph2 cells	Tph17 cells	Tph1-17 cells
	#1	3.35555	199.518	18.0582	1.91939	137.705		#1	0.23452	27.807	6.10236	4.82923	8.70812
	#2	5.56205	105.452	7.05093	3.87136	93.0245		#2	1.78168	16.6268	21.3606	1.08227	4.70711
	#3	2.86157	187.335	13.2133	8.98683	181.384		#3	1.3538	14.5553	1.12869	0.67077	22.2742
	#4	0.95815	164.519	58.0783	5.35458	120.169		#4	0.42092	9.55424	2.87035	0.20583	2.23792

## Sheet: Fig. 1d
	The expression patterns of selected 357 genes of immunoregulatory molecules in each Tph subset
	Cell subset	Sample	The median fold change (log2) of gene expression levels as compared with naïve CD4+ T cells
			IL1A	IL1B	IL1RN	IL2	IL3	IL4	IL5	IL6	IL7	IL9	IL10	IL11	IL12A	IL12B	IL13	IL15	IL16	IL17A	IL17B	IL17C	IL17D	IL17F	IL18	IL19	IL20	IL21	IL22	IL23A	IL24	IL25	IL26	IL27	EBI3	IL31	IL32	IL33	IL34	IL36A	IL36B	IL36G	IL36RN	IL37	IL1F10	C17orf99	METRNL	IL1R1	IL1R2
	Tph1 cells	#1	0.1822	0	0.4153	0	0	0.7332	0	0	1.1707	0	2.5373	0.5917	0.5473	0	0.8094	1.1423	0.4154	0	0	0	0	0	0	1.8699	0	0.0372	0	0.8749	-0.2094	0	0	0	0	0	0.3744	0	0	0	0	0	0.8846	0	0	0	1.1955	0.4564	0
		#2	0	0	0	0	0	0	0	0	-1.3861	0	-0.1866	0	3.1436	0	0	0.0712	-0.0489	0	0	0	0	0	0	0	0	-0.1028	0	-1.5031	-0.2094	0	0	0	0	0	0.1042	0	0	0	0	0	0	0	0	0	-1.4388	-0.1243	0
		#3	0	0	0	0	0	0	0	0	0.3793	0	1.473	0	0.6566	0	1.4754	2.0697	-0.0231	0	0	0	0	0	0	0.324	0	0.714	0	0.4549	2.1242	0	0	0	0	0	-1.2567	0	0	0	0	0	0	0	0	0	-1.1015	-0.1243	0
		#4	0.1847	0	0	0	0	0	0	0	0.0925	0	2.1136	0	0.3784	1.4584	0	0.3835	0.16	0	1.7948	0	0.1148	0	0	0.771	0	1.7661	0	-1.3625	0.1449	0	0	0	1.3422	0	0.0329	0	1.7938	1.3492	0	0	0	0	0	0	-0.103	-0.0696	0.1285
	Tph2 cells	#1	0	0.4525	0	0	0	0	0	0	-0.1799	0	0.2165	0	0.2709	0.7006	0.1738	0.1459	0.3712	0	0	0	0	0	0	1.2035	0	-0.461	0	0.4318	0.7418	0	0	0	0	0	0.3377	0	0.2209	0.8721	0	0	0	0	1.1123	0	1.8825	0.527	0
		#2	0	0	0	0	0	0	0	0	0.1402	0	-0.1866	0	-1.2602	0	0	0.4089	0.0231	0	0	0	0	0	0	0	0	-0.461	0	-3.8069	-0.2094	0	0	0	0	0	0.0485	0	0	0	0	0	0	0	0	0	3.4877	-0.1243	0
		#3	0	0	0	1.7822	0	1.279	0.3172	0	1.8336	0	-0.1866	0.1961	0.0401	0	0	0.4726	-0.333	0	0	0	0	0	0	0	0	0.7176	0	-1.3703	1.6231	0	0	0	0	0	-0.6296	0	0.8129	0	0	0	0	0	0	0	1.3066	-0.1243	0
		#4	0	0	0	0	0	0	0	0	-1.3861	0	0.2323	0	2.9089	0	0	-0.7001	-0.5675	0	0	0	0	0	0	0.1684	0	-0.461	0	-2.2378	-0.2094	0	0	0	0	0	-0.0642	0	0	0	0	0	0.4447	0	0	0	2.2259	-0.1243	0
	Tph17 cells	#1	0	0	0	0	0	0	0	0	1.2397	0	-0.1866	0	0.6113	0	0	-0.5857	0.0398	0.4301	0	0	0	0.3955	0	0.2094	0	0.5296	0.3527	-0.0615	-0.2094	0	4.3145	0	2.0371	0	0.6493	1.1365	0	0	0	0	0	0	0	0	-0.2257	3.7697	1.6265
		#2	0	0.1479	0	0	0	0.2608	0	0	1.5326	0	0.9384	0	-0.0401	0	0	-0.2018	-0.1957	1.03	0	0	0	1.5324	0	0.3038	0	1.8602	0	-0.5723	0.1082	0	2.592	0	0	0	0.5231	0.0703	0.5226	0	0.1201	0	0	0	0	0	-0.1179	4.0988	0.7776
		#3	0	0	0.1117	0	0	0	0	0	1.8852	0	-0.1866	0.1347	0.1599	0	0	-0.7001	-0.2371	1.4601	0	0	0	0	0	0	0	1.4901	0.1528	-0.3027	0.7371	0	2.373	0	0.3929	0	-1.388	0	0	0	0	0	0	0	0	0	-1.3707	3.5259	1.4245
		#4	0	0	0	1.0798	0	0	0	0	0.2263	0	0.7711	0	-0.7929	0	0	-0.7001	-0.326	0.4851	0	0	0	0	0	0	0	1.6539	0	-0.0538	-0.2094	0.6295	3.5837	0	0	0	0.113	0	0	0	0	0	0	1.1298	0	0	0.6993	3.6409	0.4192
	Tph1-17 cells	#1	0	0	0	0	0.4072	0	0	0	0.2194	0	0.7212	0	0.8227	0	0.393	0.5258	0.2142	0	0	0	0	0	0	0	0	0.5439	0	-0.0761	-0.2094	0	0	0	0	0	0.2903	0	0	0	0	0	0	0	0	0	0.4359	-0.1243	0
		#2	0	1.4227	0.602	0	0	0	0	0	-1.3861	0	-0.1866	0	-1.2602	0	0	-0.5076	-0.553	0	0	0	0	0	0	2.6169	0	-0.0372	0	1.1934	-0.2094	0	0	0	0	0	0.3078	0	0	0	0	0	0	0	0	0	1.2369	-0.1243	0
		#3	0	0	0	2.5228	0	0	0.1133	0	-0.0925	0	-0.1866	0	-1.2602	0	0	0.3941	-0.7316	0	0	0	0	0	0	0	0	-0.1099	0	0.0538	-0.2094	0	0	0	0	0	-1.2248	0	0	0	0	0	0	0	0.2178	0	0.103	0.4343	0.0619
		#4	0	0	0.6998	0	0	0	0	0	-0.3167	0	0.187	0	-0.9269	0	0	0.5617	-0.588	0.6259	0	0	0	0	0	0	0	0.1379	0	0.2772	0.4679	0	0.5624	0	0	0	-0.0329	0	0.5411	0	0	0	0.0742	0	0	0	0.5608	0.437	0
[truncated: 310 more columns]

## Sheet: Fig. 1e
	PCA of each Tph subset based on the selected 357 genes
	Cells	Sample	TPM
			IL1A	IL1B	IL1RN	IL2	IL3	IL4	IL5	IL6	IL7	IL9	IL10	IL11	IL12A	IL12B	IL13	IL15	IL16	IL17A	IL17B	IL17C	IL17D	IL17F	IL18	IL19	IL20	IL21	IL22	IL23A	IL24	IL25	IL26	IL27	EBI3	IL31	IL32	IL33	IL34	IL36A	IL36B	IL36G	IL36RN	IL37	IL1F10	C17orf99	METRNL	IL1R1	IL1R2
	Naïve CD4+ T cells	#1	0	0.283152	0.174448	0	0	1.73172	0	0	0	0	0	0	0.581078	0	0	0.360592	90.7613	0	0.23146	0	0.170726	0	0.545109	0	0	0	0	23.1445	0.430523	0	0	0	0	0	152.488	0	0.127184	0.95731	0	0	0	0	0	0	0.209518	0.199356	0.0960439
		#2	0	0	0	0	0	0	0	0	0	0	0	0	0	0.608463	0	0.237421	96.4687	0	0	0	0	0	0.0552172	0	0	0	0	26.7412	0.0726835	0	0	0	0	0	34.4249	0	0	1.45457	0	0	0.358593	0	0	0	0	0	0
		#3	0	0	0	0	0	0	0	0	0	0	0.0595906	0	0.628948	0	0	0.546417	94.3664	0	0	0	0	0	0	0	0	0	0	23.6594	0.62132	0	0	0	0	0	196.63	0.125996	0	0.921044	0	0.149259	0	0	0	0	0.0755928	0.143852	0
		#4	0.12636	0.0847018	0	0	0	0	0	0	0	0	0.222333	0	0.391101	0	0	0.0970801	107.119	0	0	0	0.0766059	0	0.195676	0.122552	0	0	0	14.4959	1.15908	0	0	0	0	0	121.04	0	0.684822	1.43184	0	0	0	0	0.320588	0	0.282037	0.035781	0
	Tph1 cells	#1	0.134639	0	0.333619	0	0	0.662357	0	0	4.88371	0	5.60663	0.507032	2.50035	0	0.752522	2.58602	90.6044	0	0	0	0	0	0	2.65516	0	0.412464	0	24.6669	0	0	0	0	0	0	499.973	0	0	0	0	0	0.846264	0	0	0	5.20894	0.495628	0
		#2	0	0	0	0	0	0	0	0	2.39967	0	2.15926	0	2.77569	0	1.78069	5.82013	66.5951	0	0	0	0	0	0	0.251774	0	1.25797	0	18.1836	4.04088	0	0	0	0	0	160.735	0	0	0	0	0	0	0	0	0	0.263375	0	0
		#3	0	0	0	0	0	0	0	0	0	0	0	0	20.1676	0	0	0.706735	65.3936	0	0	0	0	0	0	0	0	0.281807	0	3.93764	0	0	0	0	0	0	414.418	0	0	0	0	0	0	0	0	0	0	0	0
		#4	0.136579	0	0	0	0	0	0	0	1.78672	0	3.92514	0	2.11366	1.74797	0	1.11927	75.7378	0	2.46967	0	0.0828015	0	0	0.706473	0	3.682	0	4.44323	0.278404	0	0	0	1.53532	0	394.377	0	2.46736	1.54764	0	0	0	0	0	0	1.52424	0.0386748	0.0931621
	Tph2 cells	#1	0	0.368393	0	0	0	0	0	0	1.30719	0	0.32233	0	1.89002	0.625208	0.127987	0.797545	87.8375	0	0	0	0	0	0	1.30293	0	0	0	17.8789	0.933547	0	0	0	0	0	487.406	0	0.165472	0.830332	0	0	0	0	1.16194	0	8.99552	0.570613	0
		#2	0	0	0	2.43946	0	1.4267	0.24588	0	8.31589	0	0	0.145618	1.46279	0	0	1.25433	53.526	0	0	0	0	0	0	0	0	1.26356	0	4.41387	2.56167	0	0	0	0	0	248.797	0	0.756763	0	0	0	0	0	0	0	5.70588	0	0
		#3	0	0	0	0	0	0	0	0	1.88048	0	0	0	0	0	0	1.15697	68.7904	0	0	0	0	0	0	0	0	0	0	0	0	0	0	0	0	0	398.68	0	0	0	0	0	0	0	0	0	29.4107	0	0
		#4	0	0	0	0	0	0	0	0	0	0	0.336918	0	16.9898	0	0	0	45.3476	0	0	0	0	0	0	0.123809	0	0	0	1.96717	0	0	0	0	0	0	368.649	0	0	0	0	0	0.361067	0	0	0	11.6821	0	0
	Tph17 cells	#1	0	0	0	0	0	0	0	0	5.17235	0	0	0	2.65903	0	0	0.0825038	69.6061	0.347301	0	0	0	0.315437	0	0.156227	0	0.986938	0.276982	12.4113	0	0	18.8966	0	3.10414	0	605.15	1.19852	0	0	0	0	0	0	0	0	1.3183	13.8663	2.08762
		#2	0	0	0.0805057	0	0	0	0	0	8.65512	0	0	0.0978814	1.676	0	0	0	57.2738	1.75125	0	0	0	0	0	0	0	2.86651	0.111733	10.3471	0.927178	0	4.18025	0	0.313049	0	146.665	0	0	0	0	0	0	0	0	0	0.048345	11.5552	1.68428
		#3	0	0.107983	0	0	0	0.198123	0	0	6.56166	0	1.18102	0	1.3296	0	0	0.412547	58.9717	1.04197	0	0	0	1.89275	0	0.234356	0	3.99737	0	8.41266	0.246277	0	5.02928	0	0	0	554.362	0.0499419	0.436527	0	0.0868311	0	0	0	0	0	1.49816	17.6762	0.714235
		#4	0	0	0	1.11374	0	0	0	0	2.05754	0	0.942229	0	0.38249	0	0	0	53.7918	0.399662	0	0	0	0	0	0	0	3.33149	0	12.484	0	0.547013	10.9897	0	0	0	416.954	0	0	0	0	0	0	1.18835	0	0	3.40187	12.5975	0.337174
	Tph1-17 cells	#1	0	0	0	0	0.326083	0	0	0	2.04302	0	0.87613	0	3.23648	0	0.313094	1.33895	78.6761	0	0	0	0	0	0	0	0	1.00678	0	12.2771	0	0	0	0	0	0	471.622	0	0	0	0	0	0	0	0	0	2.66736	0	0
		#2	0	0	0	4.74678	0	0	0.081685	0	1.45135	0	0	0	0	0	0	1.13498	40.3633	0	0	0	0	0	0	0	0	0.275476	0	13.5271	0	0	0	0	0	0	164.353	0	0	0	0	0	0	0	0.162959	0	1.91151	0.472885	0.0438121
		#3	0	1.68084	0.517776	0	0	0	0	0	0	0	0	0	0	0	0	0.142702	45.8155	0	0	0	0	0	0	5.13411	0	0.341409	0	31.008	0	0	0	0	0	0	477.377	0	0	0	0	0	0	0	0	0	5.38951	0	0
		#4	0	0	0.624261	0	0	0	0	0	1.09859	0	0.295521	0	0.259922	0	0	1.3979	44.6916	0.543183	0	0	0	0	0	0	0	0.514528	0	15.9605	0.59913	0	0.476687	0	0	0	376.77	0	0.455126	0	0	0	0.0527836	0	0	0	2.99903	0.475594	0
	Result
	Table Analyzed	Tph subsets HC n=4
	PC summary	PC1	PC2	PC3	PC4	PC5	PC6	PC7	PC8	PC9	PC10	PC11	PC12	PC13	PC14	PC15	PC16	PC17	PC18	PC19
	Eigenvalue	53.25	46.35	29.47	25.84	24.61	21.71	15.85	14.38	13.68	12.96	11.33	9.86	9.208	8.417	6.913	5.455	5.29	4.533	3.899
	Proportion of variance	16.49%	14.35%	9.12%	8.00%	7.62%	6.72%	4.91%	4.45%	4.24%	4.01%	3.51%	3.05%	2.85%	2.61%	2.14%	1.69%	1.64%	1.40%	1.21%
	Cumulative proportion of variance	16.49%	30.84%	39.96%	47.96%	55.58%	62.30%	67.20%	71.66%	75.89%	79.90%	83.41%	86.47%	89.32%	91.92%	94.06%	95.75%	97.39%	98.79%	100.00%
	Component selection	Selected	Selected	Selected	Selected	Selected	Selected
	Data summary
	Total number of variables	323
	Total number of components	19
	Component selection method	Parallel analysis
	Random seed	510765
	Number of simulations	1000
	Number of selected components	6
	Rows in table	20
	Rows skipped (missing data)	0
	Rows analyzed (# cases)	20
	Loadings										Cells	Sample	PC scores
	Var	PC1	PC2	PC3	PC4	PC5	PC6						PC1	PC2	PC3	PC4	PC5	PC6
	IL1A	0.0639107	-0.0822705	0.0246253	-0.185269	0.433205	-0.40833				Naïve CD4+ T cells	#1	10.2604	-6.61087	2.19894	2.0766	-0.38	0.916377
	IL1B	0.0290773	0.126531	-0.47489	0.729913	0.320113	0.222837					#2	11.4894	-7.24926	4.09634	0.274292	1.22408	0.921831
	IL1RN	0.117561	0.151671	-0.486086	0.400267	0.0701182	-0.0475987					#3	10.766	-6.39909	2.12459	1.10748	-0.170767	-0.0433341
	IL2	-0.124333	-0.104373	0.0164416	0.123113	-0.326634	-0.0537836					#4	10.7576	-7.07147	3.48678	0.660365	1.62134	-1.12383
	IL3	0.0272097	0.106541	-0.0398779	0.0417488	0.0433967	-0.0926912				Tph1 cells	#1	-3.9252	0.720462	-2.92546	-2.50376	6.38137	-3.30983
	IL4	-0.0652676	-0.370721	0.152174	0.165609	-0.108327	0.0184921					#2	-5.05964	-2.41877	-3.0529	-2.77949	1.87823	-5.82997
	IL5	-0.400116	-0.346697	0.128193	0.206352	-0.311961	0.0239617					#3	-2.34122	0.259599	-6.24911	-6.728	1.004	-5.05485
	IL7	-0.45118	0.317682	0.353919	0.0378935	-0.318854	-0.0347206					#4	-2.93125	2.04678	0.561446	-4.50836	6.73245	-8.55581
	IL10	-0.210179	0.13788	-0.0995168	-0.286333	0.442765	-0.467872				Tph2 cells	#1	-11.8449	-3.18318	9.31587	3.34229	11.8377	5.39692
	IL11	-0.243609	-0.0309712	-0.0482047	-0.0637581	0.188491	-0.141426					#2	-13.8207	-10.2264	3.84989	4.36892	-5.49362	0.891445
	IL12A	-0.126331	0.0366759	-0.386464	-0.657166	0.150706	0.226209					#3	-11.6761	-8.8484	-2.57376	1.18937	-9.88433	0.370772
	IL12B	-0.0948208	-0.0518118	0.214001	-0.138209	0.501553	-0.295491					#4	0.208571	-1.39066	-7.75799	-12.1337	1.35571	13.9126
	IL13	-0.225016	-0.0585393	-0.154122	-0.149659	0.249181	-0.340157				Tph17 cells	#1	-0.40689	14.8342	7.82408	1.25717	-1.68735	4.10655
	IL15	-0.341934	-0.185682	-0.18377	-0.137402	0.129537	-0.474658					#2	0.55101	6.69674	3.48827	-0.885907	-3.66404	0.864558
	IL16	0.342689	-0.407619	0.467029	0.000645639	0.428131	-0.181843					#3	0.236259	8.57586	2.25633	-1.06407	-4.09512	0.747909
	IL17A	0.041673	0.530348	0.233961	-0.052751	-0.354961	0.0411285					#4	-0.207638	10.3561	3.41677	-0.257748	-3.4864	-1.85431
	IL17B	-0.0635655	0.0493703	0.033299	-0.199831	0.317941	-0.428106				Tph1-17 cells	#1	0.843571	3.08155	-0.919673	0.901716	0.914566	-1.83486
	IL17D	0.384338	-0.265016	0.152582	0.00752409	0.149469	-0.16462					#2	2.88047	-0.519222	-2.36008	0.761471	-3.98584	-1.20271
	IL17F	0.00540578	0.380033	0.153593	-0.0393645	-0.206605	0.0719874					#3	1.22137	5.31525	-13.8009	14.8849	4.46863	3.12925
	IL18	0.472942	-0.327777	0.160777	0.103985	0.014838	0.0293811					#4	2.99893	2.03085	-2.9794	0.0364155	-4.57059	-2.44869
	IL19	-0.123803	0.179326	-0.505911	0.565946	0.503381	0.0826006
	IL21	-0.171095	0.57769	0.219609	-0.136391	-0.142418	-0.332375
	IL22	-0.00562614	0.572804	0.37818	0.0393606	-0.141909	0.212644
	IL23A	0.500013	-0.0342326	-0.0488575	0.550121	0.418033	-0.0348631
	IL24	-0.2879	-0.334464	0.14168	0.0315994	0.0103082	-0.219876
	IL25	-0.00669743	0.358049	0.148155	-0.0119335	-0.165432	-0.0936739
	IL26	-0.00754638	0.746819	0.421703	0.0254976	-0.238074	0.14846
	EBI3	-0.0533266	0.524328	0.336463	-0.0451343	0.0554472	-0.00176209
	IL32	-0.470793	0.608366	-0.116887	0.0423232	0.164539	0.126164
	IL33	0.0237365	0.502755	0.353574	0.0616401	-0.0891541	0.209121
	IL34	-0.119385	-0.0569255	0.137292	-0.126045	0.214319	-0.412493
	IL36A	0.463469	-0.428998	0.392574	0.00266893	0.433466	-0.158625
	IL36B	0.00762062	0.2965	0.0978367	-0.0492657	-0.194316	0.037782
	IL36G	0.347262	-0.22124	0.0921244	0.0512755	-0.00810298	-0.0021891
	IL36RN	0.0352513	-0.0873247	-0.182101	-0.313816	0.305934	0.129676
	IL37	-0.00669743	0.358049	0.148155	-0.0119335	-0.165432	-0.0936739
	IL1F10	-0.266974	-0.175864	0.421332	0.164237	0.543537	0.242704
	METRNL	-0.559361	-0.28731	-0.199312	0.0178045	-0.267772	0.330454
	IL1R1	0.000294854	0.755041	0.394209	-0.0240986	-0.324471	0.110531
	IL1R2	0.0124699	0.676219	0.414704	0.00173169	-0.241567	0.176402
	IL1RAP	-0.170519	0.150724	0.583244	0.0894039	0.594785	-0.19042
	IL2RA	-0.0764855	0.78083	0.460324	0.167696	-0.0866246	0.229051
	IL2RB	-0.725718	0.238901	-0.376865	-0.168477	0.351684	-0.257383
	IL2RG	-0.671286	0.305541	0.386133	-0.195899	-0.188718	-0.260126
	IL3RA	0.34441	-0.440025	0.427796	0.119895	0.203661	0.0600096
	CSF2RB	-0.0135125	0.237906	0.534975	-0.176195	0.10303	0.314763
	IL4R	0.570622	-0.437276	0.472683	0.183993	0.216381	0.0274191
	IL5RA	-0.610149	-0.238893	0.205604	0.0886704	-0.211258	-0.227324
	IL6R	0.22548	0.778124	0.309115	-0.117015	0.147652	0.237474
	IL6ST	0.720089	-0.500536	0.282474	-0.0522873	0.187504	0.146817
	IL7R	0.665571	0.356595	0.165145	0.202949	-0.0550205	-0.32134
	IL9R	-0.50331	0.0138189	0.485263	0.175408	0.270847	0.188337
	IL10RA	-0.736712	0.431594	-0.286759	-0.159392	0.152684	-0.30724
	IL10RB	0.108461	0.290564	0.227067	0.53364	0.417659	-0.146565
	IL11RA	0.345778	-0.235182	0.733645	0.0385034	0.321156	-0.0582207
	IL12RB1	-0.407305	0.663376	-0.0490458	0.362598	-0.119358	0.0674967
	IL12RB2	0.0126124	0.388562	-0.547812	0.669426	0.187963	0.0240244
	IL13RA1	-0.377278	0.0255784	0.471725	0.163991	0.514335	0.293376
	IL13RA2	0.0393957	0.183768	-0.598422	0.68916	0.212039	0.15808
	IL15RA	-0.281678	0.156936	-0.306424	-0.730204	0.0600809	0.127409
	IL17RA	0.436247	-0.229166	0.555039	-0.00929213	0.227634	-0.0116111
	IL17RB	-0.518414	0.154294	0.592585	0.172689	0.242155	0.262119
	IL17RC	0.121193	0.198403	0.274514	-0.229571	0.112977	0.627171
	IL17RD	-0.365143	0.172512	0.50814	0.136489	0.524067	0.298365
	IL17RE	0.0301851	0.717912	0.357298	0.056289	-0.294638	0.165694
	IL17REL	-0.415762	-0.0122973	0.330945	0.0729849	0.634869	0.0660228
	IL18BP	-0.0640735	-0.173021	-0.246974	-0.323832	0.336933	-0.116496
	IL18R1	-0.219129	0.855302	0.104982	0.211328	-0.0364653	0.141723
	IL18RAP	-0.12315	0.211376	-0.556835	0.697427	0.0869612	0.113926
	IL20RB	-0.063448	0.34067	0.230638	-0.0384101	-0.189551	-0.287439
	IL21R	0.0392135	-0.203214	0.227453	-0.633297	0.382566	0.227494
	IL22RA1	-0.145337	-0.174566	-0.345764	-0.530805	-0.0088067	0.675272
	IL22RA2	0.00972859	-0.0363083	-0.3407	-0.557012	0.0691003	0.692391
	IL23R	-0.0211805	0.704864	0.378222	0.0472972	-0.148253	0.144013
	IL27RA	-0.28442	0.0874943	-0.0841371	-0.519487	0.424588	0.594467
	IL31RA	-0.14149	0.112838	-0.159879	0.517898	0.451926	0.171371
	IL1RAPL1	-0.126609	0.0249091	-0.126851	-0.115922	0.3028	-0.167202
	IL1RAPL2	0.0272097	0.106541	-0.0398779	0.0417488	0.0433967	-0.0926912
	IL1RL1	0.130932	0.0877929	-0.152277	0.0168784	-0.300787	-0.14957
	IL1RL2	0.170597	0.372754	0.287926	-0.0582093	-0.276728	0.0378153
	IFNA1	-0.00669743	0.358049	0.148155	-0.0119335	-0.165432	-0.0936739
	IFNA2	0.364721	-0.181046	0.0364822	0.0489502	-0.0920481	-0.0502102
	IFNA4	-0.347563	-0.112361	0.366346	0.160732	0.496597	0.249535
	IFNA5	-0.435982	-0.262381	0.209493	0.184954	-0.319455	0.0585975
	IFNA7	-0.00669743	0.358049	0.148155	-0.0119335	-0.165432	-0.0936739
	IFNA16	0.330953	-0.228563	0.0953483	0.0961449	-0.0180312	0.0462925
	IFNA17	-0.0131244	0.512872	0.33926	0.0582062	-0.0800657	0.20745
	IFNA21	-0.382063	-0.110054	0.403946	0.154745	0.561705	0.272635
	IFNB1	-0.0945484	0.0707647	0.0243448	-0.208734	0.319459	-0.432213
	IFNE	0.346989	-0.244487	0.15119	0.0305744	0.0769334	-0.0567723
	IFNK	-0.0131244	0.512872	0.33926	0.0582062	-0.0800657	0.20745
	IFNG	-0.456508	-0.0368905	-0.43313	0.210654	0.374053	-0.247859
	IFNL1	0.00343724	-0.0440298	-0.355628	-0.546493	0.0757122	0.704083
	IFNL2	0.0967317	0.0702141	-0.12919	0.00168601	-0.216877	-0.1237
	IFNL4	0.00943616	0.131366	-0.0861639	-0.135144	0.0857891	-0.422542
	IFNAR1	0.344571	0.181093	0.609368	0.473403	0.126442	-0.0857455
	IFNAR2	0.093735	0.279094	0.0993436	0.254475	0.283275	-0.346989
	IFNGR1	-0.493367	0.035796	-0.322521	0.038445	0.0585975	-0.482482
	IFNGR2	0.665513	-0.278481	0.517749	0.0293062	0.0595158	0.23135
	IFNLR1	-0.529504	-0.0150325	0.0537777	0.493349	0.59954	-0.0213986
	CSF1	-0.235802	0.753936	-0.248253	0.0308375	0.115071	-0.440217
	CSF2	0.000543602	0.410345	0.0203721	-0.277567	-0.195796	0.244825
	CSF3	0.0273511	0.184559	-0.583845	0.694847	0.227724	0.168018
	CSF1R	0.20403	0.19077	-0.275116	0.647701	0.100483	0.165103
	CSF2RA	0.0263691	-0.0615519	-0.327781	-0.561958	0.0677707	0.705517
	CSF3R	-0.029955	0.0222114	-0.117052	0.431978	0.642549	0.0855136
	TSLP	0.302317	-0.200952	0.154034	-0.114936	0.298426	-0.377212
	CRLF1	0.00440551	0.069109	0.0312986	-0.153023	0.316289	-0.434169
	CRLF2	-0.42143	-0.0827189	-0.408034	0.036702	0.184978	0.655414
	CRLF3	0.718313	-0.165517	0.277437	0.110334	0.181211	-0.170722
	OSM	-0.0215632	0.81528	0.161285	0.300309	-0.268539	0.0777522
	OSMR	0.0565195	0.322006	-0.518091	0.697573	0.144626	0.186312
	LIF	-0.0109608	0.63222	0.276944	0.0352193	-0.35662	0.0489993
	LIFR	0.0398666	0.369399	-0.466934	0.547145	0.101613	0.161027
	LTA	0.0448772	-0.158835	0.0956724	0.480018	-0.0910163	0.187597
	TNF	-0.301019	0.323715	-0.226331	0.56699	-0.0581056	-0.0883578
	LTB	0.277787	0.81141	-0.229402	0.0738699	0.0866751	0.230646
	TNFSF4	0.278307	0.133107	-0.268614	0.71244	0.18947	0.105085
	CD40LG	-0.00041637	0.332394	0.405196	-0.150007	-0.20127	0.349271
	FASLG	-0.618764	-0.322145	0.256225	0.140796	0.118572	-0.0636493
	CD70	-0.273256	0.245553	0.0278383	-0.100118	0.204086	-0.325381
	TNFSF8	0.494933	0.447601	0.176117	-0.176952	0.328617	0.0916809
	TNFSF9	-0.646337	-0.28582	0.325694	0.135839	0.475492	0.0638027
	TNFSF10	-0.422414	0.142247	0.285544	0.0612713	0.0417977	-0.118072
	TNFSF11	-0.383493	0.105564	-0.261684	0.607472	0.445304	0.0215562
	TNFSF12	-0.113153	0.62504	0.278453	0.326088	0.258458	-0.329209
	TNFSF12-TNFSF13	0.00762062	0.2965	0.0978367	-0.0492657	-0.194316	0.037782
	TNFSF13	0.238989	0.189346	-0.380192	0.563034	-0.0118659	0.00840763
	TNFSF13B	0.233459	0.63893	0.386736	0.0630615	-0.172277	-0.153181
	TNFSF14	-0.721707	0.414412	-0.182635	0.186075	0.0325123	0.386903
	TNFSF15	-0.155833	-0.182564	0.324797	0.0819531	-0.00708863	-0.160903
	TNFSF18	-0.0131244	0.512872	0.33926	0.0582062	-0.0800657	0.20745
	TNFRSF1A	-0.433095	-0.323224	-0.0296381	0.0341509	-0.409786	-0.294571
	TNFRSF1B	-0.745378	0.518805	-0.00697663	-0.0488573	-0.0314721	-0.12305
	LTBR	0.43998	-0.0143561	0.263623	0.0720253	-0.105685	-0.0409372
	TNFRSF4	-0.250965	0.732057	0.340628	-0.0613306	-0.15398	-0.0408221
	CD40	0.502929	-0.325616	0.0642979	0.0961204	-0.104152	-0.0842175
	FAS	-0.531187	0.623719	-0.233195	0.194519	0.380525	0.0155818
	CD27	0.321906	-0.253186	-0.0936734	-0.344501	0.708659	-0.276113
	TNFRSF8	-0.619245	0.084756	0.307693	0.107405	-0.0402387	-0.0863758
	TNFRSF9	-0.60058	-0.195263	0.296501	0.0719468	0.401862	-0.0308591
	TNFRSF10A	0.595235	0.0928383	-0.117296	-0.343491	0.330832	0.293457
	TNFRSF10B	0.357885	-0.287201	0.478742	0.39464	0.433548	-0.15524
	TNFRSF10D	0.744842	-0.112616	0.359363	0.247361	0.226277	-0.121096
	TNFRSF11A	-0.430083	-0.0519106	0.510758	0.152826	0.216341	0.119142
	TNFRSF11B	-0.394362	-0.0220196	0.432631	0.112931	0.575631	0.172566
	TNFRSF12A	-0.435471	-0.456764	0.444494	0.28728	0.165722	0.207705
	TNFRSF13B	0.15531	0.380014	0.141319	0.0360842	-0.272869	0.0307923
	TNFRSF13C	0.628628	-0.217106	0.433002	0.00746458	0.111096	-0.230689
	TNFRSF14	-0.444128	0.191488	0.00129216	0.0127496	-0.0664381	-0.00401735
	TNFRSF18	-0.307513	0.601483	0.474038	0.106303	-0.223152	0.162567
	TNFRSF19	0.00865875	0.73143	0.434013	-0.00975889	-0.278984	0.15089
	RELT	0.348287	0.0876065	0.310621	-0.28094	0.285902	-0.189378
	TNFRSF21	0.304509	0.114369	0.197106	-0.00135496	-0.146911	-0.11019
	TNFRSF25	0.122938	0.824129	0.298846	-0.172074	0.00313026	0.246053
	CCL1	-0.0755168	0.00897532	-0.270968	-0.311501	0.0476406	-0.255355
	CCL2	-0.0925499	0.00411045	-0.253434	-0.305065	0.0725967	-0.243619
	CCL3	-0.627061	-0.372383	-0.0532798	-0.0457099	-0.14218	-0.0503883
	CCL3L3	-0.60376	-0.314536	0.317715	0.195487	0.19759	0.254609
	CCL4	-0.740735	-0.484509	0.173348	0.113208	-0.0592521	-0.0717254
	CCL4L2	-0.427362	-0.336391	-0.10093	0.0625498	-0.460783	0.00908736
	CCL5	-0.801573	-0.459003	-0.174889	0.081942	-0.132711	-0.239496
	CCL7	0.0967317	0.0702141	-0.12919	0.00168601	-0.216877	-0.1237
	CCL11	-0.0682989	0.0405431	-0.372359	-0.191109	0.083848	-0.22667
	CCL13	-0.1632	-0.0836259	-0.132377	-0.128688	0.0891233	-0.294512
	CCL15-CCL14	-0.1632	-0.0836259	-0.132377	-0.128688	0.0891233	-0.294512
	CCL18	0.370595	-0.250634	0.177621	0.0126995	0.0580835	0.046568
	CCL20	0.0411461	0.767087	0.329804	-0.0189403	-0.385472	0.0509138
	CCL27	0.0393957	0.183768	-0.598422	0.68916	0.212039	0.15808
	CCL28	0.0192857	0.186554	-0.228129	0.232288	0.502415	0.64148
	CCR1	-0.136447	0.0987147	-0.460748	0.344098	0.587611	0.357586
	CCR2	-0.316184	0.343609	-0.714366	0.145629	0.147105	-0.231059
	CCR3	-0.158075	0.144667	-0.530523	0.708236	0.213567	0.142604
	CCR4	-0.460605	0.708219	0.113228	-0.326854	0.183931	0.217084
	CCR5	-0.546641	0.119073	-0.524758	-0.0656972	0.140816	-0.381208
	CCR6	0.0356114	0.823725	0.387598	0.00599226	-0.364218	0.0949822
	CCR7	0.773541	-0.461711	0.307399	0.0161404	0.163883	-0.0131828
	CCR8	-0.181635	0.0425456	-0.0558569	-0.449547	0.23024	0.811045
	CCR9	-0.265633	0.309536	-0.0905601	0.172116	-0.243422	-0.130014
	CCR10	-0.123786	0.577841	0.297034	-0.0946457	0.167223	-0.290132
	CCRL2	0.0290894	0.316904	0.0638475	-0.0374647	0.0340086	-0.217396
	CXCL1	0.0243903	0.47016	0.363696	0.0671212	-0.0754628	0.200418
	CXCL2	0.00518993	0.350425	0.15403	-0.0115399	-0.163762	-0.0922893
	CXCL3	-0.382063	-0.110054	0.403946	0.154745	0.561705	0.272635
	PF4	0.473721	-0.317352	0.132299	0.11144	-0.0201011	0.0394726
	PPBP	-0.10773	0.10415	0.0199361	-0.192098	0.00339821	-0.400231
	CXCL8	-0.012287	0.180674	-0.548709	0.718103	0.266625	0.1852
	CXCL9	-0.227455	0.0745421	0.185654	-0.149688	0.476373	-0.304975
	CXCL10	-0.126609	0.0249091	-0.126851	-0.115922	0.3028	-0.167202
	CXCL11	0.00672752	-0.0480802	-0.336394	-0.561779	0.0643291	0.70282
	CXCL13	0.0967317	0.0702141	-0.12919	0.00168601	-0.216877	-0.1237
	CXCL14	0.00748279	-0.0455789	-0.3351	-0.56206	0.0629389	0.702393
	CXCL16	0.192191	0.503061	-0.242765	0.561321	-0.0550465	0.176732
	CXCR1	-0.340892	-0.20714	0.448965	0.186989	-0.10714	0.0936046
	CXCR2	-0.419563	-0.488166	-0.110803	-0.204195	-0.304078	0.544249
	CXCR3	-0.153428	0.169348	-0.700098	-0.0685739	0.404921	-0.423337
	CXCR4	0.33376	-0.335701	-0.176231	-0.255474	0.0349298	-0.397614
	CXCR5	-0.0942746	0.0141999	-0.362673	-0.0389144	0.363309	0.0192969
	CXCR6	-0.27024	0.484457	-0.356627	-0.181702	0.0677496	-0.543006
	ACKR1	0.00593816	0.364913	0.0494343	-0.11623	-0.123006	0.0283613
	ACKR2	0.226786	-0.0498598	-0.0813411	0.0414688	0.298501	-0.154818
	ACKR3	-0.14404	-0.339621	0.431412	0.0697872	0.188234	-0.280256
	ACKR4	0.31756	-0.109851	0.126183	0.0735801	-0.0876373	0.0577375
	CX3CL1	0.0393957	0.183768	-0.598422	0.68916	0.212039	0.15808
	CX3CR1	-0.752292	-0.516993	0.0849777	0.103098	-0.207565	0.20199
	XCL1	-0.180839	-0.0536185	-0.355196	0.647161	0.272891	0.0970659
	XCL2	0.489081	-0.423904	0.245083	0.119766	-0.000263187	0.0324875
	XCR1	0.386945	-0.166898	0.092761	0.0758991	0.0571508	-0.0911528
	GZMA	-0.778399	-0.323174	-0.275667	-0.158968	-0.00169768	-0.304447
	GZMB	-0.534141	-0.423901	0.225982	0.235117	-0.223062	0.0900224
	GZMH	-0.700152	-0.508808	0.0931958	0.184825	-0.374791	0.0790216
	GZMK	-0.275308	0.00725439	-0.348626	-0.393152	0.433111	-0.551516
	GZMM	-0.49738	-0.44123	-0.0366315	0.0900151	-0.497835	-0.127174
	PRF1	-0.74629	-0.516815	0.0425094	0.115536	-0.294563	0.106656
	GNLY	-0.548666	-0.434826	0.197589	0.22682	-0.258542	0.0637672
	PDCD1	-0.758606	0.180249	-0.202252	-0.533851	0.0806435	0.013535
	CD274	-0.260426	0.269844	-0.502814	-0.30204	0.238871	0.424455
	PDCD1LG2	-0.220139	0.339838	-0.05422	0.0800881	0.125609	-0.00302674
	ICOS	-0.359575	0.0631477	0.0877294	-0.485199	0.599909	-0.22588
	ICOSLG	0.259811	-0.00936027	-0.150397	0.373599	0.0500419	-0.00786194
	SH2D1A	-0.314126	0.0351497	-0.368736	-0.398748	0.461569	0.492805
	CD200	-0.0702653	-0.0997903	-0.253813	0.0911437	0.555888	0.585503
	BATF	-0.922725	-0.0134246	0.17759	-0.0109935	0.0555946	0.102971
	TOX2	-0.549108	0.116813	0.29407	-0.224674	0.432865	0.0371877
	TIGIT	-0.663122	0.144339	-0.0603638	-0.265512	0.600356	0.144388
	NFATC1	0.331619	0.201973	0.295765	-0.15709	0.640857	-0.197991
	CTSB	-0.483959	0.746568	0.112766	0.128023	0.109762	-0.231225
	CTSW	-0.501898	-0.579186	-0.0304038	0.231425	-0.361591	-0.172205
	CDK5R1	0.267458	-0.262514	0.593335	0.0974343	0.136947	0.00175512
	FYN	-0.601039	-0.280172	0.0415016	-0.145253	0.389421	-0.47728
	BTLA	0.501141	-0.255878	0.41777	0.174188	0.532078	-0.245079
	TBX21	-0.833745	-0.493216	0.071324	0.139381	-0.0881528	0.0524361
	EOMES	-0.687261	-0.421927	-0.186903	-0.184486	-0.0664574	-0.0173944
	GATA3	-0.534347	0.504412	0.437627	0.00967702	0.425522	-0.0255241
	RORC	0.018053	0.833973	0.370412	0.0251105	-0.361806	0.0958634
	FOXP3	-0.366328	0.428602	0.597938	0.121471	0.409228	0.211256
	BCL6	-0.35949	-0.137545	0.177578	-0.237175	0.315811	-0.404935
	PRDM1	-0.568756	0.5769	-0.153874	-0.130845	-0.160985	-0.323598
	SOX4	0.0803293	-0.361171	0.5203	-0.0141426	0.242952	0.350817
	SLAMF1	-0.323094	0.77365	-0.0937482	0.012952	0.216869	-0.385845
	CD48	0.371586	-0.18284	0.448423	-0.215764	0.320342	0.0305446
	LY9	0.503394	-0.30869	0.580875	0.222846	0.274819	0.145739
	CD244	-0.639781	-0.571519	0.269003	0.24211	-0.205525	0.0780609
	CD84	-0.635032	0.378668	0.0586164	-0.273939	0.371616	-0.428286
	SLAMF6	-0.688802	0.28943	0.0452095	-0.256468	0.32939	-0.399176
	SLAMF7	-0.790569	-0.517882	0.00273443	0.149006	-0.158743	0.0384107
	SLAMF8	-0.605918	-0.293983	0.427112	0.202962	0.438725	0.205784
	SLAMF9	0.347262	-0.22124	0.0921244	0.0512755	-0.00810298	-0.0021891
	GPR34	-0.167209	0.0487605	0.158313	-0.142422	0.0800771	-0.355144
	P2RY10	-0.25434	0.513789	0.00936281	-0.0836404	0.381915	-0.353058
	GPR174	-0.677135	-0.216892	-0.0994193	-0.0026751	0.352246	-0.258635
	GPR183	-0.268177	0.677812	-0.0609643	-0.138407	0.10203	-0.490837
	S1PR1	-0.389566	0.376699	0.413498	0.266482	0.140819	0.389408
	S1PR2	-0.627132	0.123309	-0.00015503	-0.0159033	-0.290473	-0.407879
	S1PR3	-0.435791	0.0287437	0.561933	0.248867	-0.0396503	0.290039
	S1PR4	-0.416799	0.385917	-0.521215	-0.183915	0.136303	-0.0315163
	S1PR5	-0.689536	-0.514237	0.14678	0.216717	-0.34587	0.113648
	SUCNR1	-0.122405	0.249018	0.032703	-0.0811193	0.243617	-0.0625669
	FCRL1	-0.20913	-0.185804	0.463712	0.139594	0.601548	0.176053
	FCRL2	-0.103363	0.0822544	0.0424996	-0.231707	0.396269	0.230108
	FCRL3	-0.748418	-0.364954	0.0688847	-0.009371	-0.163766	-0.0994967
	FCRL4	0.316368	-0.358655	0.358279	0.0974573	0.275722	0.150243
	FCRL5	-0.112068	0.179839	-0.320571	0.611436	0.456958	0.128705
	FCRL6	-0.730941	-0.520631	0.216898	0.239467	-0.238475	0.119743
	FCRLA	-0.0945484	0.0707647	0.0243448	-0.208734	0.319459	-0.432213
	FCRLB	-0.427062	-0.351284	0.000870526	0.0908206	-0.352305	-0.0233416
	NKG7	-0.712283	-0.525992	0.120751	0.198542	-0.350943	0.0619275
	ZNF683	-0.562616	-0.507715	0.15398	0.18981	-0.241161	0.0102809
	RUNX3	-0.822167	-0.363888	0.000114969	0.0164578	-0.186024	-0.196379
	CCNA2	-0.151686	0.0572211	-0.364071	-0.730117	0.136742	0.423939
	CCNB1	-0.517316	-0.00336241	0.127919	-0.30698	0.414696	0.520871
	CCNB2	-0.606513	0.125316	0.134894	-0.252939	0.152913	-0.354532
	CCNB3	0.0624625	-0.00679487	-0.176182	-0.293534	0.0254895	-0.265862
	CCNC	0.251216	0.0892701	0.351112	-0.241643	0.239826	-0.54355
	CCND1	0.220983	-0.140485	0.345869	0.0534009	0.415472	-0.148799
	CCND2	-0.72882	0.141748	0.194481	-0.266092	0.274911	0.179204
	CCND3	-0.0151266	-0.605594	0.126477	0.214645	-0.240032	-0.138
	CCNE1	-0.465293	-0.00285477	0.31156	-0.362112	0.429102	0.033985
	CCNE2	-0.378369	0.296664	-0.170233	-0.545371	0.438124	0.146896
	CDK1	-0.391621	0.118178	-0.146651	-0.410379	0.0152304	-0.364577
	E2F1	-0.251594	0.0147047	-0.178918	-0.626248	0.201275	0.604667
	E2F2	-0.386361	0.650192	0.269297	-0.169342	-0.130343	0.0457639
	MAF	-0.431868	0.860022	0.00629904	-0.0275304	-0.190214	-0.00781247
	IRF1	-0.782753	0.109462	-0.0264783	0.185009	0.204562	0.129341
	IRF2	-0.162392	0.331779	-0.602898	0.309212	0.416429	0.241566
	IRF3	-0.111731	0.0697684	-0.200498	-0.602817	0.183	0.599286
	IRF4	0.0349209	-0.117235	-0.227127	-0.458335	0.200379	0.546658
	IRF5	-0.286436	0.817899	0.0570401	0.140454	-0.0145255	-4.75503e-05
	IRF6	0.182266	0.11919	-0.549952	0.626856	0.198824	0.0173206
	IRF7	-0.393364	-0.0344768	0.0763537	0.276498	-0.180145	-0.0982936
	IRF8	0.591176	-0.404411	0.365535	-0.00643308	0.235932	-0.0290868
	IRF9	-0.270024	-0.0323934	0.48611	-0.0204606	0.0529615	-0.130187
	IFI44	-0.197353	0.782213	0.285008	0.119878	-0.104422	-0.140932
	RUNX1	-0.0733248	0.264999	0.401149	0.536524	0.327387	-0.0196624
	RUNX2	-0.0965768	0.917927	0.00300687	0.110776	-0.19939	-0.050698
	TCF7	0.774168	-0.433114	0.268834	0.0520283	0.291233	-0.0815259
	BACH2	0.705337	-0.506994	0.27793	0.1467	0.0261541	-0.0402117
	SPON2	-0.744177	-0.514996	0.223445	0.159546	-0.112083	0.132938
	KLRG1	-0.700702	-0.403606	0.0454166	0.17322	-0.130166	-0.00736156
	PRSS23	-0.713511	-0.512157	0.148426	0.180264	-0.317723	0.184641
	CRTAM	-0.12226	-0.554182	0.230301	-0.00133002	0.443055	-0.220421
	CD28	0.0573841	0.916903	0.224831	-0.00828735	0.172781	-0.0581355
	PFN1	-0.794719	0.306189	0.145383	-0.183294	0.0585088	0.0161667
	EFHD2	-0.786317	-0.380132	0.136938	0.220726	-0.354075	0.00872842
	VCL	-0.566698	0.52429	0.329075	0.326163	-0.344056	0.0542406
	DIP2A	-0.399599	-0.311931	-0.120254	0.0980356	-0.121997	-0.572888
	SYNE1	-0.849935	-0.45762	0.127716	0.0836161	0.00889287	0.0049556
	PLEK	-0.830169	-0.49195	0.195928	0.13704	0.0489354	0.0355052
	LPAR1	-0.190289	0.415361	0.49535	0.126533	0.186919	0.313473
	LPAR2	-0.365624	-0.171724	0.0188701	-0.358415	0.029321	-0.383809
	LPAR3	0.0964794	0.378711	-0.00090727	-0.0992624	-0.172991	-0.192265
	LPAR4	0.0240941	0.21461	0.0328993	0.0536667	0.0258237	-0.0473906
	LPAR5	-0.344942	0.475039	0.233557	0.439941	0.344276	-0.147549
	LPAR6	-0.270355	0.62372	0.294895	0.259423	-0.0150398	-0.142332
	LYPLA1	-0.318616	0.214629	0.255548	-0.659826	-0.149786	-0.0239832
	ZEB2	-0.792412	-0.438204	0.22593	0.187789	-0.147616	0.152972
	ADGRG1	-0.71862	-0.514696	0.237669	0.23167	-0.213378	0.191564
	CST7	-0.833286	-0.448143	-0.0158529	0.112607	-0.101802	-0.193465
	ZBTB7B	-0.382049	0.511961	0.163445	-0.63673	-0.0450349	0.154033
	FGFBP2	-0.676254	-0.506382	0.184192	0.224136	-0.310614	0.112411
	KLRB1	-0.118916	0.778088	-0.0249351	0.206693	-0.425474	-0.0616878
	PTGDR2	-0.661631	-0.302217	0.352942	0.206604	-0.0830598	0.272949
	NCAM1	-0.448371	-0.444874	0.294488	0.169406	-0.00954436	0.137315
[truncated: 310 more columns]

## Sheet: Fig. 2a
	The gene expression of CCR2, CCR5, CX3CR1, MAF, PRDM1, and BCL6 in each Tph subset
	CCR2							MAF
	Sample	TPM						Sample	TPM
		Naïve CD4+ T cells	Tph1 cells	Tph2 cells	Tph17 cells	Tph1-17 cells			Naïve CD4+ T cells	Tph1 cells	Tph2 cells	Tph17 cells	Tph1-17 cells
	#1	1.77812	67.6705	10.3641	33.7675	34.1822		#1	6.04605	87.4956	79.4534	212.004	95.8705
	#2	0.648418	73.3499	4.3297	36.762	59.8608		#2	4.13087	75.6753	71.8568	164.264	65.8776
	#3	0.513229	48.4415	51.5747	25.8766	103.863		#3	5.21188	126.716	100.966	161.022	119.795
	#4	0.191486	55.2617	30.5649	21.2863	24.3914		#4	4.47903	111.822	75.8205	177.282	92.3268
	CCR5							PRDM1
	Sample	TPM						Sample	TPM
		Naïve CD4+ T cells	Tph1 cells	Tph2 cells	Tph17 cells	Tph1-17 cells			Naïve CD4+ T cells	Tph1 cells	Tph2 cells	Tph17 cells	Tph1-17 cells
	#1	0.154685	134.008	29.2821	51.0532	37.4985		#1	7.32094	62.8424	61.6925	106.086	72.1337
	#2	0.548412	110.757	36.8867	22.9147	23.215		#2	4.85862	128.691	100.428	82.4242	97.7881
	#3	0	147.544	116.881	40.4825	102.077		#3	7.01324	96.4816	70.6708	106.743	80.2562
	#4	0.0694084	79.5983	22.193	28.0345	22.5106		#4	3.54927	137.74	63.3402	135.521	118.668
	CX3CR1							BCL6
	Sample	TPM						Sample	TPM
		Naïve CD4+ T cells	Tph1 cells	Tph2 cells	Tph17 cells	Tph1-17 cells			Naïve CD4+ T cells	Tph1 cells	Tph2 cells	Tph17 cells	Tph1-17 cells
	#1	10.7977	48.1332	243.367	2.57716	4.12064		#1	1.9616	2.74494	4.41953	0.109468	1.97957
	#2	9.12775	46.3637	320.811	0.932069	5.38621		#2	1.91432	3.19957	3.54753	1.52348	3.18643
	#3	3.97981	55.9517	422.964	0.311058	11.9893		#3	2.58927	2.81313	1.76535	1.61476	0.852028
	#4	4.32216	16.8031	85.9912	0.272709	0.416971		#4	1.41689	5.80105	2.01699	5.03886	1.8833

## Sheet: Fig. 2b
	The pivotal gene expression of cytotoxicity-related molecules and transcriptional factors in each Tph subset
	GZMB							PRF1							GNLY							METRNL							FGFBP2							ADGRG1
	Sample	TPM						Sample	TPM						Sample	TPM						Sample	TPM						Sample	TPM						Sample	TPM
		Naïve CD4+ T cells	Tph1 cells	Tph2 cells	Tph17 cells	Tph1-17 cells			Naïve CD4+ T cells	Tph1 cells	Tph2 cells	Tph17 cells	Tph1-17 cells			Naïve CD4+ T cells	Tph1 cells	Tph2 cells	Tph17 cells	Tph1-17 cells			Naïve CD4+ T cells	Tph1 cells	Tph2 cells	Tph17 cells	Tph1-17 cells			Naïve CD4+ T cells	Tph1 cells	Tph2 cells	Tph17 cells	Tph1-17 cells			Naïve CD4+ T cells	Tph1 cells	Tph2 cells	Tph17 cells	Tph1-17 cells
	#1	16.706	0	101.605	0	0		#1	45.2283	88.3291	331.785	20.645	53.4875		#1	33.9274	6.06055	118.477	5.22485	3.46096		#1	0.209518	5.20894	8.99552	1.3183	2.66736		#1	6.93855	2.28784	231.909	0	0		#1	3.90302	0.344985	57.8634	1.12565	0
	#2	12.0377	1.51917	618.413	0	0		#2	29.0195	247.152	1043.99	39.9748	56.2354		#2	21.4793	66.3627	868.88	6.8392	17.0497		#2	0	0.263375	5.70588	0.048345	1.91151		#2	12.9663	30.5574	804.461	0	0		#2	2.77415	2.44077	93.6896	0.0756804	0.0448848
	#3	2.90478	3.28741	76.2048	0.115139	0		#3	23.8464	172.241	734.628	44.2606	80.1206		#3	4.84251	12.3309	141.155	11.4101	5.71735		#3	0.0755928	0	29.4107	1.49816	5.38951		#3	6.73324	25.7914	446.402	0.273734	0		#3	0.378671	0.374983	76.2953	0.431528	0.0648989
	#4	7.04454	2.14762	0	0	0		#4	31.8838	96.4947	202.467	41.9716	30.4055		#4	5.68789	0.180821	2.15483	1.30886	2.27919		#4	0.282037	1.52424	11.6821	3.40187	2.99903		#4	7.72977	4.64163	15.9434	0	0		#4	1.7366	1.30439	5.174	0	0.743335
	S1PR5							NKG7							FCRL6							PLEK							SPON2							PRSS23
	Sample	TPM						Sample	TPM						Sample	TPM						Sample	TPM						Sample	TPM						Sample	TPM
		Naïve CD4+ T cells	Tph1 cells	Tph2 cells	Tph17 cells	Tph1-17 cells			Naïve CD4+ T cells	Tph1 cells	Tph2 cells	Tph17 cells	Tph1-17 cells			Naïve CD4+ T cells	Tph1 cells	Tph2 cells	Tph17 cells	Tph1-17 cells			Naïve CD4+ T cells	Tph1 cells	Tph2 cells	Tph17 cells	Tph1-17 cells			Naïve CD4+ T cells	Tph1 cells	Tph2 cells	Tph17 cells	Tph1-17 cells			Naïve CD4+ T cells	Tph1 cells	Tph2 cells	Tph17 cells	Tph1-17 cells
	#1	7.19377	0.581305	64.0656	0	0.644954		#1	34.845	90.8169	515.532	0	4.90718		#1	2.33397	4.3621	58.3854	0	0.787862		#1	13.1146	92.5274	233.343	2.93981	28.5789		#1	4.88759	7.80441	38.6476	1.57429	1.96337		#1	0.248167	0.83055	7.78128	0.397466	0
	#2	2.05267	12.4308	116.911	0.374066	4.02107		#2	33.8908	202.651	1469.67	1.28075	22.9284		#2	1.88062	10.9888	113.091	0	3.19405		#2	5.74465	109.251	274.781	2.04467	9.05452		#2	0.74504	9.73485	74.4312	0.372277	1.10396		#2	0.188536	0.836046	18.8895	0	0
	#3	2.4858	0	152.142	0.115919	0		#3	12.4606	97.7064	1399	13.0533	11.5931		#3	0.535871	0.866369	85.9489	0	0		#3	2.9413	40.9581	203.427	5.17036	5.96151		#3	1.47236	6.04521	37.5301	1.16722	0.0938947		#3	0.161167	0	16.562	0	0
	#4	0.727414	0	0	2.13419	0.66472		#4	16.0503	39.7817	4.1935	0	1.10347		#4	1.80892	2.36685	0	0	0.126547		#4	3.2604	47.0165	18.9194	2.72198	2.32538		#4	2.76799	8.60733	8.51816	0.333174	2.12259		#4	0.0445417	0.12036	2.32866	0.0871219	0.059204
	KLRG1							TBX21							EOMES							ZNF683							RUNX3							ZEB2
	Sample	TPM						Sample	TPM						Sample	TPM						Sample	TPM						Sample	TPM						Sample	TPM
		Naïve CD4+ T cells	Tph1 cells	Tph2 cells	Tph17 cells	Tph1-17 cells			Naïve CD4+ T cells	Tph1 cells	Tph2 cells	Tph17 cells	Tph1-17 cells			Naïve CD4+ T cells	Tph1 cells	Tph2 cells	Tph17 cells	Tph1-17 cells			Naïve CD4+ T cells	Tph1 cells	Tph2 cells	Tph17 cells	Tph1-17 cells			Naïve CD4+ T cells	Tph1 cells	Tph2 cells	Tph17 cells	Tph1-17 cells			Naïve CD4+ T cells	Tph1 cells	Tph2 cells	Tph17 cells	Tph1-17 cells
	#1	9.20022	14.4528	45.3144	10.1492	8.25005		#1	6.92424	53.2787	130.345	4.45577	25.2519		#1	4.73854	35.6542	36.2828	0	15.576		#1	0.358136	6.84909	2.95101	0	0		#1	49.6224	104.279	160.501	73.6009	73.2133		#1	2.26236	7.15551	38.1088	5.15142	1.91551
	#2	11.7602	49.4547	121.015	8.0872	10.8418		#2	12.4936	59.1879	217.737	5.14267	21.1726		#2	1.41637	59.9173	31.8927	0.932069	8.22105		#2	4.29285	0.960415	21.6374	0	1.74261		#2	45.5603	132.676	216.348	68.9666	81.5164		#2	0.942008	8.19807	63.7273	3.58892	0.957589
	#3	12.8824	39.8918	39.1832	14.285	25.5732		#3	1.95174	46.4737	160.897	8.35513	28.6867		#3	1.68161	14.21	99.6968	0.799862	3.84272		#3	0.516853	0.194978	8.04363	0	0		#3	56.042	164.545	294.085	67.8296	67.4763		#3	0.690668	9.96599	39.5746	4.62912	3.14221
	#4	7.27351	14.5549	16.8311	21.1478	15.6775		#4	4.07788	49.1142	36.3415	13.4836	20.9712		#4	2.09137	28.1056	36.6572	2.45438	1.8532		#4	0	0.694781	0	0	0.213597		#4	54.5775	140.93	52.8876	83.3047	56.7821		#4	0.917528	4.3362	6.18285	5.41259	1.08333
	FASLG							CD27							CD28							IL7R							LAG3							GZMK
	Sample	TPM						Sample	TPM						Sample	TPM						Sample	TPM						Sample	TPM						Sample	TPM
		Naïve CD4+ T cells	Tph1 cells	Tph2 cells	Tph17 cells	Tph1-17 cells			Naïve CD4+ T cells	Tph1 cells	Tph2 cells	Tph17 cells	Tph1-17 cells			Naïve CD4+ T cells	Tph1 cells	Tph2 cells	Tph17 cells	Tph1-17 cells			Naïve CD4+ T cells	Tph1 cells	Tph2 cells	Tph17 cells	Tph1-17 cells			Naïve CD4+ T cells	Tph1 cells	Tph2 cells	Tph17 cells	Tph1-17 cells			Naïve CD4+ T cells	Tph1 cells	Tph2 cells	Tph17 cells	Tph1-17 cells
	#1	2.83215	3.61085	21.9038	2.88	5.8424		#1	194.37	293.715	195.755	78.5751	171.378		#1	105.81	157.825	141.899	283.464	137.544		#1	735.244	504.292	363.544	973.999	911.561		#1	1.02226	17.5061	6.89181	15.7347	6.11278		#1	2.53735	319.571	28.7675	0	174.205
	#2	3.10792	26.0287	26.5018	2.83184	3.37339		#2	278.5	247.118	64.9021	136.176	138.557		#2	110.803	123.654	57.3706	202.806	94.9963		#2	863.235	748.404	339.978	684.773	1117.29		#2	3.76546	10.841	4.59384	12.5231	6.99481		#2	6.33376	465.04	18.6646	2.92739	79.1204
	#3	0	1.02793	4.03869	3.60024	0.311335		#3	199.409	209.228	48.7927	112.225	130.725		#3	107.186	163.702	52.7897	204.997	166.69		#3	856.869	375.629	251.496	675.373	760.7		#3	0.402354	31.723	7.30533	21.743	52.9596		#3	4.83886	218.162	33.4369	3.62867	56.6622
	#4	0.141201	1.67883	0	0	6.56886		#4	181.842	245.002	184.071	90.8635	132.983		#4	112.017	173.747	101.754	225.478	116.574		#4	1047.67	855.637	339.836	987.873	941.171		#4	0.583794	24.2488	0	21.6141	17.681		#4	7.15647	420.165	110.419	6.68076	36.1033

## Sheet: Fig. 3a
	Heatmap of the pivotal gene expressions in each Tph subset
	Left							Right
	Gene	Mean fold change (log2) of median reduced gene expression levels						Gene	Mean fold change (log2) of median reduced gene expression levels
		Naïve CD4+ T cells	Tph1 cells	Tph2 cells	Tph17 cells	Tph1-17 cells			Naïve CD4+ T cells	Tph1 cells	Tph2 cells	Tph17 cells	Tph1-17 cells
	IL2	0	0	0.4455	0.27	0.6307		GZMA	-3.9673	1.5548	1.1476	-1.6751	-0.163
	IL4	0.3625	0.1833	0.3197	0.0652	0		GZMB	2.4609	0.5267	4.8115	-0.7058	-0.7451
	IL6	0	0	0	0	0		GZMH	-0.9489	2.0986	4.6284	-3.4726	-1.4229
	IL7	-1.3861	0.0641	0.102	1.221	-0.3939		GZMK	-2.4331	3.42	0.274	-3.2194	1.2092
	IL10	-0.0933	1.4843	0.0189	0.3341	0.1338		GZMM	-0.3023	0.3381	-0.1315	-0.6476	-0.2109
	IL17A	0	0	0	0.8513	0.1565		PRF1	-0.7751	1.3167	3.0965	-0.6238	-0.0729
	IL17F	0	0	0	0.482	0		GNLY	0.831	0.3223	3.4733	-0.2829	-0.1971
	IL21	-0.461	0.6037	-0.1663	1.3834	0.1337		METRNL	-1.2543	-0.3619	2.2257	-0.2538	0.5842
	TNF	-1.0844	-0.2502	-0.466	0.2862	0.8441		FGFBP2	0.4938	0.7606	4.8778	-2.6363	-2.7236
	IFNA2	0.1104	0	0	0	0.0498		ADGRG1	0.5865	0.0237	4.3909	-0.5172	-0.7059
	IFNG	-1.3522	1.8542	0.3558	-1.0796	0.7743		S1PR5	1.0467	0.3402	4.2791	-0.1958	0.1834
	IFNL1	0	1.1138	2.6957	0	2.7959		NKG7	0.1965	2.2052	3.7545	-3.0856	-1.3686
	CCL3	0	1.0663	1.852	0	0		FCRL6	0.148	0.9694	3.5969	-1.1951	-0.4255
	CCL4	-0.0724	2.3981	2.8997	-0.6418	-0.2709		PLEK	-0.9138	2.5026	3.4184	-1.548	-0.3871
	CCR1	0.0414	0.276	0.5665	-0.1109	0.7839		SPON2	-0.1331	1.3825	3.2379	-0.9404	-0.6751
	CCR2	-4.2886	0.8899	-0.8957	-0.1537	0.5608		PRSS23	0.0221	0.2884	3.1397	-0.0389	-0.169
	CCR3	-0.2609	0.696	1.2299	0.6054	0.8672		SLAMF7	-1.1371	1.42	2.5861	-2.4945	-0.1297
	CCR4	-5.3628	0.2466	-0.0802	0.7285	-0.5609		B3GAT1	-0.0763	0.8711	2.3614	-0.2831	-0.0052
	CCR5	-4.8482	1.7751	0.3132	0.047	0.1948		CD244	0.9039	0.4022	2.1976	-0.6015	-0.9872
	CCR6	-0.2102	0.1762	-0.2545	4.1508	2.0296		KLRG1	-0.4876	0.7754	1.5327	-0.1881	-0.0628
	CCR7	2.5535	0.2334	-1.8045	-0.0972	-0.6405		SYNE1	-0.2589	0.7782	1.335	-0.0865	-0.1906
	CCR8	-1.338	-0.8333	2.0483	1.3162	-0.1797		CST7	-2.6165	1.4383	1.1837	-1.46	0.1489
	CCR9	-1.5214	-0.9088	0.7445	0.7477	0.978		EFHD2	-1.1103	0.288	1.177	0.1173	-0.179
	CXCR1	0.4238	0.2924	0.733	0.555	0.1419		TNFRSF9	-0.5143	0.6699	0.8918	-0.0251	-0.0587
	CXCR2	0.383	0.0297	1.6316	0.0269	0		NCAM1	0.1642	0.0282	0.5841	-0.0633	0.0147
	CXCR3	-2.1018	3.2867	0.2031	-1.5863	2.9849		PFN1	-1.382	0.2086	0.2223	0.2145	-0.3698
	CXCR4	0.1565	0.1257	-0.3504	-0.5491	0.067		VCL	-1.2792	-0.1191	0.156	1.0781	0.19
	CXCR5	0.1987	0.7054	0.126	0.1078	-0.2479		DIP2A	0.0206	0.577	-0.0097	-0.1141	-0.2196
	CXCR6	-3.0084	1.1921	-1.5595	0.5808	0.1684		CRTAM	0.8221	0.7676	-0.012	-2.3141	-1.6638
	CX3CR1	-0.5431	1.8422	4.4081	-2.5684	-1.142		TBX21	-1.931	1.13	2.2505	-1.5553	0.0411
	TOX2	-1.788	0.6455	0.4092	0.4528	-0.9473		EOMES	-1.1516	2.1159	2.6744	-1.9662	-0.1017
	TIGIT	-2.9979	0.8835	0.697	-0.0379	-0.2414		ZNF683	0.5012	0.88	2.0545	-0.3605	0.0733
	SH2D1A	-0.4664	0.6221	0.7001	-0.1608	0.287		RUNX3	-0.5091	0.8578	1.0467	-0.0043	-0.0848
	ICOS	-0.1808	0.7257	0.1641	-0.0077	-0.4488		ZEB2	-1.3643	0.5706	2.4188	0.0439	-1.0488
	BCL6	-0.0275	0.5839	0.3368	-0.2175	-0.0697		ZBTB7B	-0.6124	0.1385	0.1343	0.4194	-0.5144
	SLAMF6	-1.01	0.7594	0.2096	0.2026	-0.0987		FOXP3	-1.0393	0.0191	-0.0304	2.1618	0.3877
	FYN	-0.0769	0.5152	0.2063	-0.1553	-0.1319		TCF7	1.5213	0.1922	-0.4851	-0.1968	-0.021
	PRDM1	-3.6646	0.3213	-0.162	0.379	0.1531		FASLG	-0.9555	0.3535	0.9108	-0.4733	0.0564
	MAF	-3.9396	0.1299	-0.1428	0.9745	0.0246		CD28	-0.2576	0.2335	-0.6734	0.7952	-0.0464
	CTSB	-0.7781	0.0916	-0.2038	0.3081	0.0113		CD27	0.2526	0.4822	-0.7639	-0.7823	-0.3066
	NFATC1	0.1231	0.1789	-0.9107	0.005	-0.4113		LTB	-0.3218	-0.1662	-0.9283	0.4702	0.2069
	BATF	-1.5389	0.2121	0.7547	0.1255	-0.2309		IL7R	0.2032	-0.3538	-1.2322	0.1142	0.2921
	CD200	0.2739	-0.0731	0.6263	-0.289	0.1993
	SOX4	0.7263	-0.1191	0.7905	0.2724	-0.5081
	CD40LG	-0.2039	-0.7205	0.0274	0.2421	-0.1349

## Sheet: Fig. 3b
	Heatmap of multiple correlation among pivotal Tph-related and cytotoxicity-related molecules
	Cell subset	Sample	TPM
			IL21	TNFSF13B	CD40LG	ICOS	PDCD1	SH2D1A	IFNG	GZMK	GZMB	GZMH	PRF1	GNLY	TBX21	EOMES	BCL6	MAF	PRDM1
	Tph1 cells	#1	0.41246	3.10717	123.173	68.0464	54.7795	82.0553	27.807	319.571	0	55.6839	88.3291	6.06055	53.2787	35.6542	2.74494	87.4956	62.8424
		#2	1.25797	2.6609	71.0153	46.7499	86.4165	79.6185	16.6268	465.04	1.51917	131.54	247.152	66.3627	59.1879	59.9173	3.19957	75.6753	128.691
		#3	0.28181	0.30327	23.2929	86.7742	87.5947	43.693	14.5553	218.162	3.28741	46.3366	172.241	12.3309	46.4737	14.21	2.81313	126.716	96.4816
		#4	3.682	1.53095	116.767	69.132	73.6979	74.5579	9.55424	420.165	2.14762	28.0984	96.4947	0.18082	49.1142	28.1056	5.80105	111.822	137.74
	Tph2 cells	#1	0	2.29502	110.331	78.8169	69.9526	81.2528	6.10236	28.7675	101.605	424.67	331.785	118.477	130.345	36.2828	4.41953	79.4534	61.6925
		#2	1.26356	0.76489	93.3503	29.7046	57.8347	55.4014	21.3606	18.6646	618.413	1039.77	1043.99	868.88	217.737	31.8927	3.54753	71.8568	100.428
		#3	0	0	132.108	34.8207	71.0471	35.9656	1.12869	33.4369	76.2048	1318.93	734.628	141.155	160.897	99.6968	1.76535	100.966	70.6708
		#4	0	0.25251	144.52	47.7269	96.1408	162.687	2.87035	110.419	0	18.6816	202.467	2.15483	36.3415	36.6572	2.01699	75.8205	63.3402
	Tph17 cells	#1	0.98694	6.26646	177.537	40.7669	37.3395	58.0833	4.82923	0	0	0	20.645	5.22485	4.45577	0	0.10947	212.004	106.086
		#2	2.86651	4.07029	141.749	42.5083	48.3128	35.9935	1.08227	2.92739	0	0	39.9748	6.8392	5.14267	0.93207	1.52348	164.264	82.4242
		#3	3.99737	4.67361	123.162	30.639	55.7031	31.5223	0.67077	3.62867	0.11514	1.02499	44.2606	11.4101	8.35513	0.79986	1.61476	161.022	106.743
		#4	3.33149	8.96311	115.611	45.2072	64.5426	35.3009	0.20583	6.68076	0	0	41.9716	1.30886	13.4835	2.45438	5.03886	177.282	135.521
	Tph1-17 cells	#1	1.00678	6.69777	136.822	45.2524	43.2483	61.8592	8.70812	174.205	0	0	53.4875	3.46096	25.2519	15.576	1.97957	95.8705	72.1337
		#2	0.27548	2.58343	111.435	19.9008	29.3454	43.9146	4.70711	79.1204	0	20.8428	56.2354	17.0497	21.1726	8.22105	3.18643	65.8776	97.7881
		#3	0.34141	0.91854	64.0246	20.9399	20.6347	71.3866	22.2742	56.6622	0	7.68189	80.1206	5.71735	28.6867	3.84272	0.85203	119.795	80.2562
		#4	0.51453	5.70331	127.769	35.8731	26.6554	42.6968	2.23792	36.1033	0	2.13732	30.4055	2.27919	20.9712	1.8532	1.8833	92.3268	118.668
		Gene	r-value
			IL21	TNFSF13B	CD40LG	ICOS	PDCD1	SH2D1A	IFNG	GZMK	GZMB	GZMH	PRF1	GNLY	TBX21	EOMES	BCL6	MAF	PRDM1
		IL21	1	0.551625	0.0176992	-0.0973456	-0.0914458	-0.368733	-0.162243	-0.197641	-0.0487589	-0.436854	-0.398232	-0.294987	-0.368733	-0.480828	0.103245	0.410031	0.725667
		TNFSF13B	0.551625	1	0.320588	-0.0735294	-0.505882	-0.276471	-0.326471	-0.314706	-0.560696	-0.743724	-0.8	-0.423529	-0.688235	-0.629412	-0.132353	0.397059	0.376471
		CD40LG	0.0176992	0.320588	1	-0.0264706	-0.155882	-0.0441176	-0.488235	-0.338235	-0.47643	-0.474087	-0.45	-0.405882	-0.45	-0.194118	-0.482353	0.261765	-0.173529
		ICOS	-0.0973456	-0.0735294	-0.0264706	1	0.647059	0.479412	0.217647	0.467647	0.207425	0.160004	0.232353	-0.229412	0.267647	0.370588	0.441176	0.05	-0.170588
		PDCD1	-0.0914458	-0.505882	-0.155882	0.647059	1	0.220588	0.00588235	0.358824	0.570419	0.481495	0.644118	0.117647	0.517647	0.629412	0.523529	-0.138235	-0.0147059
		SH2D1A	-0.368733	-0.276471	-0.0441176	0.479412	0.220588	1	0.676471	0.582353	-0.0194461	0.32149	0.4	-0.108824	0.444118	0.55	0.247059	-0.505882	-0.402941
		IFNG	-0.162243	-0.326471	-0.488235	0.217647	0.00588235	0.676471	1	0.6	0.210666	0.468161	0.444118	0.2	0.561765	0.385294	0.185294	-0.4	-0.208824
		GZMK	-0.197641	-0.314706	-0.338235	0.467647	0.358824	0.582353	0.6	1	0.0713024	0.401492	0.411765	-0.114706	0.497059	0.594118	0.420588	-0.491176	-0.0411765
		GZMB	-0.0487589	-0.560696	-0.47643	0.207425	0.570419	-0.0194461	0.210666	0.0713024	1	0.764037	0.76488	0.641722	0.729229	0.495876	0.440779	-0.239835	0
		GZMH	-0.436854	-0.743724	-0.474087	0.160004	0.481495	0.32149	0.468161	0.401492	0.764037	1	0.903728	0.669648	0.933359	0.800022	0.435568	-0.626684	-0.278526
		PRF1	-0.398232	-0.8	-0.45	0.232353	0.644118	0.4	0.444118	0.411765	0.76488	0.903728	1	0.582353	0.947059	0.882353	0.479412	-0.605882	-0.35
		GNLY	-0.294987	-0.423529	-0.405882	-0.229412	0.117647	-0.108824	0.2	-0.114706	0.641722	0.669648	0.582353	1	0.526471	0.361765	0.0264706	-0.408824	-0.308824
		TBX21	-0.368733	-0.688235	-0.45	0.267647	0.517647	0.444118	0.561765	0.497059	0.729229	0.933359	0.947059	0.526471	1	0.891176	0.514706	-0.629412	-0.323529
		EOMES	-0.480828	-0.629412	-0.194118	0.370588	0.629412	0.55	0.385294	0.594118	0.495876	0.800022	0.882353	0.361765	0.891176	1	0.464706	-0.658824	-0.417647
		BCL6	0.103245	-0.132353	-0.482353	0.441176	0.523529	0.247059	0.185294	0.420588	0.440779	0.435568	0.479412	0.0264706	0.514706	0.464706	1	-0.432353	0.244118
		MAF	0.410031	0.397059	0.261765	0.05	-0.138235	-0.505882	-0.4	-0.491176	-0.239835	-0.626684	-0.605882	-0.408824	-0.629412	-0.658824	-0.432353	1	0.258824
		PRDM1	0.725667	0.376471	-0.173529	-0.170588	-0.0147059	-0.402941	-0.208824	-0.0411765	0	-0.278526	-0.35	-0.308824	-0.323529	-0.417647	0.244118	0.258824	1
		Gene	p-value
			IL21	TNFSF13B	CD40LG	ICOS	PDCD1	SH2D1A	IFNG	GZMK	GZMB	GZMH	PRF1	GNLY	TBX21	EOMES	BCL6	MAF	PRDM1
		IL21		0.0290769	0.948128	0.719857	0.736254	0.159903	0.548288	0.463119	0.857686	0.0906617	0.126581	0.267368	0.159903	0.0593771	0.703574	0.11471	0.00146252
		TNFSF13B	0.0290769		0.225718	0.788159	0.0478521	0.298968	0.216941	0.23473	0.0238608	0.000957438	0.000348568	0.103646	0.00416064	0.0105921	0.624801	0.128902	0.151389
		CD40LG	0.948128	0.225718		0.925771	0.563485	0.873716	0.0572147	0.200063	0.0620847	0.0635633	0.0821654	0.120052	0.0821654	0.470057	0.0606248	0.326248	0.519343
		ICOS	0.719857	0.788159	0.925771		0.00815226	0.0623769	0.416759	0.0698074	0.440802	0.553894	0.385164	0.3914	0.315152	0.158281	0.0889298	0.856461	0.526622
		PDCD1	0.736254	0.0478521	0.563485	0.00815226		0.410304	0.986912	0.172712	0.0210374	0.0589744	0.00852272	0.664457	0.0422919	0.0105921	0.0397042	0.609225	0.960652
		SH2D1A	0.159903	0.298968	0.873716	0.0623769	0.410304		0.00509126	0.0199809	0.943015	0.224668	0.125912	0.688608	0.0866235	0.0295267	0.355031	0.0478521	0.122941
		IFNG	0.548288	0.216941	0.0572147	0.416759	0.986912	0.00509126		0.0159069	0.433533	0.0674186	0.0866235	0.456418	0.0257156	0.14143	0.490862	0.125912	0.436314
		GZMK	0.463119	0.23473	0.200063	0.0698074	0.172712	0.0199809	0.0159069		0.793007	0.123219	0.11439	0.672446	0.0523668	0.0171844	0.106247	0.0555577	0.882408
		GZMB	0.857686	0.0238608	0.0620847	0.440802	0.0210374	0.943015	0.433533	0.793007		0.000569803	0.000557058	0.00736797	0.00134871	0.0507686	0.0874725	0.370957	1
		GZMH	0.0906617	0.000957438	0.0635633	0.553894	0.0589744	0.224668	0.0674186	0.123219	0.000569803		1.58816e-06	0.00454432	1.31076e-07	0.000198431	0.0917253	0.00938257	0.296215
		PRF1	0.126581	0.000348568	0.0821654	0.385164	0.00852272	0.125912	0.0866235	0.11439	0.000557058	1.58816e-06		0.0199809	1.82227e-07	1.66366e-05	0.0623769	0.0147048	0.18409
		GNLY	0.267368	0.103646	0.120052	0.3914	0.664457	0.688608	0.456418	0.672446	0.00736797	0.00454432	0.0199809		0.0384514	0.169005	0.925771	0.117182	0.24397
		TBX21	0.159903	0.00416064	0.0821654	0.315152	0.0422919	0.0866235	0.0257156	0.0523668	0.00134871	1.31076e-07	1.82227e-07	0.0384514		1.06258e-05	0.0436262	0.0105921	0.221324
		EOMES	0.0593771	0.0105921	0.470057	0.158281	0.0105921	0.0295267	0.14143	0.0171844	0.0507686	0.000198431	1.66366e-05	0.169005	1.06258e-05		0.0717733	0.00679001	0.108921
		BCL6	0.703574	0.624801	0.0606248	0.0889298	0.0397042	0.355031	0.490862	0.106247	0.0874725	0.0917253	0.0623769	0.925771	0.0436262	0.0717733		0.0960703	0.360918
		MAF	0.11471	0.128902	0.326248	0.856461	0.609225	0.0478521	0.125912	0.0555577	0.370957	0.00938257	0.0147048	0.117182	0.0105921	0.00679001	0.0960703		0.331914
		PRDM1	0.00146252	0.151389	0.519343	0.526622	0.960652	0.122941	0.436314	0.882408	1	0.296215	0.18409	0.24397	0.221324	0.108921	0.360918	0.331914

## Sheet: Fig. 3c
	Heatmap of multiple correlation among pivotal transcriptional factors
	Cell subset	Sample	TPM
			TBX21	EOMES	ZNF683	RUNX3	ZEB2	BCL6	BATF	TOX2	SOX4	TCF7	NFATC1	PRDM1	ZBTB7B	GATA3	RORC	FOXP3	MAF
	Tph1 cells	#1	53.2787	35.6542	6.84909	104.279	7.15551	2.74494	82.5234	17.0411	0	163.914	22.8202	62.8424	37.6772	116.351	0.83341	31.9438	87.4956
		#2	59.1879	59.9173	0.96041	132.676	8.19807	3.19957	99.0995	13.9932	0.4106	138.161	25.1021	128.691	29.702	73.3772	0	7.21875	75.6753
		#3	46.4737	14.21	0.19498	164.545	9.96599	2.81313	56.982	2.0074	0.38107	132.864	28.9014	96.4816	44.8439	83.592	0.42706	1.35278	126.716
		#4	49.1142	28.1056	0.69478	140.93	4.3362	5.80105	77.4789	13.8805	0.50921	221.465	25.6402	137.74	50.1921	120.219	0.54952	23.1204	111.822
	Tph2 cells	#1	130.345	36.2828	2.95101	160.501	38.1088	4.41953	160.859	24.2144	2.73196	174.773	28.6047	61.6925	37.0099	196.391	0.96386	131.348	79.4534
		#2	217.737	31.8927	21.6374	216.348	63.7273	3.54753	106.596	12.5769	2.05568	70.3584	13.8475	100.428	32.9276	65.9129	0.13962	11.4572	71.8568
		#3	160.897	99.6968	8.04363	294.085	39.5746	1.76535	138.452	0.56336	0.28072	64.4622	2.06001	70.6708	36.5296	68.4226	1.67788	0.44292	100.966
		#4	36.3415	36.6572	0	52.8876	6.18285	2.01699	69.5031	10.7449	1.50713	126.279	16.9515	63.3402	55.9181	49.4718	0	4.63065	75.8205
	Tph17 cells	#1	4.45577	0	0	73.6009	5.15142	0.10947	79.1244	2.71169	1.33457	102.527	23.289	106.086	48.7765	149.917	83.805	75.4871	212.004
		#2	5.14267	0.93207	0	68.9666	3.58892	1.52348	78.6662	21.0268	0.78062	154.074	19.6855	82.4242	49.4952	86.3335	53.8974	37.5437	164.264
		#3	8.35513	0.79986	0	67.8296	4.62912	1.61476	70.9016	8.3867	0.43376	113.914	22.0544	106.743	48.4023	107.255	68.8533	34.4295	161.022
		#4	13.4835	2.45438	0	83.3047	5.41259	5.03886	64.1941	8.24432	0.46073	124.986	25.3984	135.521	47.9049	108.848	69.4183	54.9235	177.282
	Tph1-17 cells	#1	25.2519	15.576	0	73.2133	1.91551	1.97957	63.9615	7.07848	0	162.308	15.3508	72.1337	35.7108	102.386	15.673	41.2019	95.8705
		#2	21.1726	8.22105	1.74261	81.5164	0.95759	3.18643	57.796	4.56537	0	119.746	15.344	97.7881	21.3763	71.6429	9.04501	8.69	65.8776
		#3	28.6867	3.84272	0	67.4763	3.14221	0.85203	46.6281	0.34743	0	142.926	19.0253	80.2562	16.0635	60.7301	5.43248	5.64509	119.795
		#4	20.9712	1.8532	0.2136	56.7821	1.08333	1.8833	60.2331	1.4137	0	132.361	17.0167	118.668	31.5304	69.0299	20.6628	14.7098	92.3268
		Gene	r-value
			TBX21	EOMES	ZNF683	RUNX3	ZEB2	BCL6	BATF	TOX2	SOX4	TCF7	NFATC1	PRDM1	ZBTB7B	GATA3	RORC	FOXP3	MAF
		TBX21	1	0.891176	0.801353	0.702941	0.702941	0.514706	0.505882	0.220588	0.11046	0.117647	-0.0764706	-0.323529	-0.294118	-0.214706	-0.815306	-0.432353	-0.629412
		EOMES	0.891176	1	0.632485	0.517647	0.605882	0.464706	0.482353	0.267647	0.0776206	0.152941	-0.129412	-0.417647	-0.158824	-0.247059	-0.816777	-0.452941	-0.658824
		ZNF683	0.801353	0.632485	1	0.736876	0.525024	0.469759	0.558798	0.208782	-0.00934947	-0.0614063	-0.171938	-0.171938	-0.38686	-0.0614063	-0.517729	-0.270188	-0.650907
		RUNX3	0.702941	0.517647	0.736876	1	0.717647	0.541176	0.547059	0.173529	0.205993	-0.0647059	0.191176	-0.0205882	-0.102941	0.220588	-0.391464	-0.129412	-0.176471
		ZEB2	0.702941	0.605882	0.525024	0.717647	1	0.323529	0.685294	0.279412	0.510505	-0.211765	0.176471	-0.252941	0.132353	0.0147059	-0.529801	-0.191176	-0.158824
		BCL6	0.514706	0.464706	0.469759	0.541176	0.323529	1	0.194118	0.458824	0.25973	0.276471	0.352941	0.244118	-0.00294118	0.223529	-0.476821	0.0588235	-0.432353
		BATF	0.505882	0.482353	0.558798	0.547059	0.685294	0.194118	1	0.582353	0.5523	-0.0588235	0.0205882	-0.194118	0.173529	0.302941	-0.226637	0.235294	-0.2
		TOX2	0.220588	0.267647	0.208782	0.173529	0.279412	0.458824	0.582353	1	0.537373	0.491176	0.344118	-0.105882	0.364706	0.447059	-0.286976	0.444118	-0.247059
		SOX4	0.11046	0.0776206	-0.00934947	0.205993	0.510505	0.25973	0.5523	0.537373	1	-0.0925476	0.274657	0.0298541	0.576184	0.235847	-0.152368	0.319439	0.0716498
		TCF7	0.117647	0.152941	-0.0614063	-0.0647059	-0.211765	0.276471	-0.0588235	0.491176	-0.0925476	1	0.505882	-0.191176	0.0911765	0.411765	-0.216336	0.282353	-0.0411765
		NFATC1	-0.0764706	-0.129412	-0.171938	0.191176	0.176471	0.352941	0.0205882	0.344118	0.274657	0.505882	1	0.25	0.364706	0.679412	-0.0220751	0.352941	0.394118
		PRDM1	-0.323529	-0.417647	-0.171938	-0.0205882	-0.252941	0.244118	-0.194118	-0.105882	0.0298541	-0.191176	0.25	1	0.0411765	0.123529	0.228109	0.0911765	0.258824
		ZBTB7B	-0.294118	-0.158824	-0.38686	-0.102941	0.132353	-0.00294118	0.173529	0.364706	0.576184	0.0911765	0.364706	0.0411765	1	0.405882	0.101545	0.285294	0.494118
		GATA3	-0.214706	-0.247059	-0.0614063	0.220588	0.0147059	0.223529	0.302941	0.447059	0.235847	0.411765	0.679412	0.123529	0.405882	1	0.376748	0.797059	0.402941
		RORC	-0.815306	-0.816777	-0.517729	-0.391464	-0.529801	-0.476821	-0.226637	-0.286976	-0.152368	-0.216336	-0.0220751	0.228109	0.101545	0.376748	1	0.603385	0.66961
		FOXP3	-0.432353	-0.452941	-0.270188	-0.129412	-0.191176	0.0588235	0.235294	0.444118	0.319439	0.282353	0.352941	0.0911765	0.285294	0.797059	0.603385	1	0.35
		MAF	-0.629412	-0.658824	-0.650907	-0.176471	-0.158824	-0.432353	-0.2	-0.247059	0.0716498	-0.0411765	0.394118	0.258824	0.494118	0.402941	0.66961	0.35	1
		Gene	p-value
			TBX21	EOMES	ZNF683	RUNX3	ZEB2	BCL6	BATF	TOX2	SOX4	TCF7	NFATC1	PRDM1	ZBTB7B	GATA3	RORC	FOXP3	MAF
		TBX21		1.06258e-05	0.000404922	0.00319264	0.00319264	0.0436262	0.0478521	0.410304	0.683825	0.664457	0.779765	0.221324	0.268112	0.423198	0.000118789	0.0960703	0.0105921
		EOMES	1.06258e-05		0.00855946	0.0422919	0.0147048	0.0717733	0.0606248	0.315152	0.775087	0.571044	0.632692	0.108921	0.556056	0.355031	0.000112789	0.0800114	0.00679001
		ZNF683	0.000404922	0.00855946		0.00112869	0.0367753	0.066363	0.0244445	0.437753	0.972586	0.821269	0.524299	0.524299	0.138801	0.821269	0.0399647	0.311505	0.00631762
		RUNX3	0.00319264	0.0422919	0.00112869		0.00241457	0.0326668	0.0305494	0.519343	0.444034	0.813672	0.476915	0.943199	0.70491	0.410304	0.13376	0.632692	0.51219
		ZEB2	0.00319264	0.0147048	0.0367753	0.00241457		0.221324	0.00437845	0.293653	0.0433241	0.429768	0.51219	0.343357	0.624801	0.960652	0.0347934	0.476915	0.556056
		BCL6	0.0436262	0.0717733	0.066363	0.0326668	0.221324		0.470057	0.0758101	0.331321	0.298968	0.180256	0.360918	0.995602	0.40397	0.0618401	0.830755	0.0960703
		BATF	0.0478521	0.0606248	0.0244445	0.0305494	0.00437845	0.470057		0.0199809	0.0265256	0.830755	0.943199	0.470057	0.519343	0.253442	0.398627	0.379053	0.456418
		TOX2	0.410304	0.315152	0.437753	0.519343	0.293653	0.0758101	0.0199809		0.0318192	0.0555577	0.191964	0.696792	0.165388	0.0843843	0.281185	0.0866235	0.355031
		SOX4	0.683825	0.775087	0.972586	0.444034	0.0433241	0.331321	0.0265256	0.0318192		0.733183	0.303253	0.912605	0.0194898	0.379204	0.573204	0.227809	0.79202
		TCF7	0.664457	0.571044	0.821269	0.813672	0.429768	0.298968	0.830755	0.0555577	0.733183		0.0478521	0.476915	0.737878	0.11439	0.420966	0.288452	0.882408
		NFATC1	0.779765	0.632692	0.524299	0.476915	0.51219	0.180256	0.943199	0.191964	0.303253	0.0478521		0.349131	0.165388	0.00484347	0.935325	0.180256	0.131972
		PRDM1	0.221324	0.108921	0.524299	0.943199	0.343357	0.360918	0.470057	0.696792	0.912605	0.476915	0.349131		0.882408	0.648501	0.395488	0.737878	0.331914
		ZBTB7B	0.268112	0.556056	0.138801	0.70491	0.624801	0.995602	0.519343	0.165388	0.0194898	0.737878	0.165388	0.882408		0.120052	0.708254	0.28325	0.0539527
		GATA3	0.423198	0.355031	0.821269	0.410304	0.960652	0.40397	0.253442	0.0843843	0.379204	0.11439	0.00484347	0.648501	0.120052		0.150324	0.000378614	0.122941
		RORC	0.000118789	0.000112789	0.0399647	0.13376	0.0347934	0.0618401	0.398627	0.281185	0.573204	0.420966	0.935325	0.395488	0.708254	0.150324		0.0133378	0.00454745
		FOXP3	0.0960703	0.0800114	0.311505	0.632692	0.476915	0.830755	0.379053	0.0866235	0.227809	0.288452	0.180256	0.737878	0.28325	0.000378614	0.0133378		0.18409
		MAF	0.0105921	0.00679001	0.00631762	0.51219	0.556056	0.0960703	0.456418	0.355031	0.79202	0.882408	0.131972	0.331914	0.0539527	0.122941	0.00454745	0.18409

## Sheet: Fig. 4a
	The frequency of Tph subsets in blood memory CD4+ T cells of patients with autoimmune diseases including SLE
	Desease		Sample ID	% of menory CD4+ T cells
				Tph cells	Tph1 cells	Tph2 cells	Tph17 cells	Tph1-17 cells
	HC		HC01	0.626566	0.318979	0.0341763	0.113921	0.15949
			HC02	1.10149	0.714069	0.00759648	0.113947	0.265877
			HC03	1.52559	1.33694	0.0328084	0.0574147	0.0984252
			HC04	0.998023	0.706148	0.0376612	0.0470765	0.207137
			HC05	1.23582	0.592517	0.0677163	0.160826	0.414762
			HC06	0.689461	0.576896	0.0281413	0.0281413	0.0562825
			HC07	1.34021	0.927835	0.0412371	0.0412371	0.329897
			HC08	1.65466	1.37443	0.06672	0.0934081	0.120096
			HC09	1.93747	1.17423	0.1321	0.176134	0.455012
			HC10	1.05664	0.929839	0	0.0422654	0.0845309
			HC11	0.447094	0.33532	0	0	0.111773
			HC12	0.769442	0.439681	0	0	0.329761
			HC13	0.691027	0.387394	0.0209402	0.0837609	0.198932
			HC14	1.21203	0.905374	0.0292056	0.073014	0.204439
			HC15	1.93715	1.20534	0.129143	0.172191	0.430478
			HC16	1.84818	1.14116	0.0868271	0.248077	0.372116
			HC17	0.512743	0.331775	0.0150807	0.0603227	0.105565
			HC18	1.16783	0.856412	0.0333667	0.0556112	0.222445
			HC19	0.754271	0.527081	0.0181752	0.045438	0.163577
			HC20	1.59041	0.954245	0.0734035	0.146807	0.415953
			HC21	1.25341	0.626703	0.027248	0.245232	0.354223
			HC22	1.13236	0.535578	0.367253	0.13772	0.0918133
			HC23	1.20648	0.855223	0.0763592	0.0305437	0.244349
			HC24	1.00268	0.720237	0.0282446	0.141223	0.112978
			HC25	1.22624	0.76027	0.0490497	0.183936	0.232986
			HC26	1.47164	0.78329	0.11868	0.0949442	0.474721
			HC27	0.946538	0.595968	0.0701139	0.0525855	0.22787
			HC28	1.09461	0.664582	0.0651551	0.156372	0.208496
			HC29	0.716076	0.37594	0.0179019	0.107411	0.214823
			HC30	1.23332	0.654417	0.176189	0.10068	0.302039
			HC31	1.33007	0.700035	0	0.140007	0.490025
			HC32	1.97584	1.12296	0.0142146	0.255864	0.5828
			HC33	1.06673	0.54577	0.0248077	0.124039	0.372116
	SLE	New-onset	SLE01	2.31554	1.41287	0.490581	0.117739	0.294349
			SLE02	3.83772	1.86404	0.548246	0.877193	0.548246
			SLE03	3.22203	2.16755	0.507713	0.0390549	0.507713
			SLE04	2.46781	1.8598	0.0357654	0.178827	0.393419
			SLE05	5.2822	3.76266	0.361795	0.361795	0.795948
			SLE06	1.35334	0.67667	0.176523	0.147102	0.353045
			SLE07	5.25	3.83333	0.5	0	0.916667
			SLE08	2.75826	2.03795	0.140548	0.210822	0.368939
			SLE09	2.44755	1.57343	0.174825	0	0.699301
			SLE10	7.05755	5.75461	0.92291	0	0.380022
			SLE11	6.60515	4.51676	0.339971	0.437105	1.31132
			SLE12	2.48756	2.48756	0	0	0
			SLE13	1.50987	0.929152	0	0.29036	0.29036
			SLE14	4.30769	2.76923	0.307692	0.615385	0.615385
			SLE15	2.66371	1.94229	0.0554939	0.0554939	0.610433
			SLE16	2.48733	2.02672	0.230309	0.0230309	0.207278
			SLE17	3.23015	1.3459	0.942127	0	0.942127
			SLE18	10.5991	7.60369	1.6129	0.30722	1.07527
			SLE19	5.9099	4.12578	1.20428	0.0892061	0.490633
			SLE20	4.3913	3.08696	0.304348	0.304348	0.695652
			SLE21	6.51494	4.66572	0.0853485	0.056899	1.70697
			SLE22	1.40794	1.04382	0.060687	0.0364122	0.267023
			SLE23	3.45539	1.54719	1.08303	0.464157	0.361011
			SLE24	7.80712	5.74053	1.0333	0.344432	0.688863
			SLE25	3.78378	2.28228	0.840841	0.24024	0.42042
			SLE26	5.17581	2.36287	0.0562588	0.225035	2.53165
			SLE27	1.21433	0.485732	0.121433	0.303582	0.303582
		Flare	SLE28	2.44989	2.22717	0	0	0.222717
			SLE29	2.30958	1.45994	0.161551	0.227368	0.460719
			SLE30	6.20615	4.10146	0.701565	0.1619	1.24123
			SLE31	0.623624	0.427978	0.0244559	0.0366838	0.134507
			SLE32	4.21223	2.63264	0.36452	0.324018	0.891049
			SLE33	1.28205	0.805861	0.14652	0	0.32967
			SLE34	2.37125	1.74139	0.185254	0.0741015	0.370508
			SLE35	5.92938	4.46369	0.333111	0.133245	0.999334
			SLE36	1.63682	1.29318	0.0633026	0.0542594	0.226081
			SLE37	1.90171	1.07324	0.0376577	0.16946	0.621352
			SLE38	1.18846	0.792303	0.0848896	0.0282965	0.282965
			SLE39	8.94479	6.7086	0.139762	0	2.09644
			SLE40	4.53686	4.15879	0.189036	0	0.189036
			SLE41	2.26087	1.43478	0.0434783	0.0434783	0.73913
			SLE42	3.84735	2.35805	0.31027	0.186162	0.992864
			SLE43	0.707547	0.471698	0.235849	0	0
			SLE44	2.37288	1.61017	0.466102	0.0847458	0.211864
			SLE45	4.64896	2.37192	0.664137	0.379507	1.2334
			SLE46	4.66667	2.53333	0.266667	0.8	1.06667
			SLE47	1.9296	1.72099	0.0521512	0	0.156454
			SLE48	3.08319	2.38511	0.0581734	0	0.639907
			SLE49	4.69343	3.09735	0.126422	0.0316056	1.42225
			SLE50	6.73729	4.60732	1.17888	0.176548	0.774532
			SLE51	2.95082	1.92037	0.655738	0.0936768	0.28103
			SLE52	4.19693	2.58273	0.968523	0.161421	0.484262
			SLE53	3.93134	2.78701	0.313769	0.129199	0.701366
			SLE54	4.02976	2.78983	0.49597	0.0309981	0.712957
			SLE55	1.33139	0.984862	0.20062	0	0.145906
			SLE56	2.51165	1.39824	0.362506	0.336613	0.414293
		Inactive	SLE57	1.4661	1.02976	0.104721	0.0698141	0.261803
			SLE58	3.6016	2.17875	0.0444642	0.177857	1.20053
			SLE59	1.65358	0.968766	0.11692	0.183731	0.384166
			SLE60	2.96533	2.26925	0.153139	0.0278435	0.515105
			SLE61	1.4987	1.10773	0.173762	0.0651607	0.152042
			SLE62	5.49939	3.11363	1.15245	0.444804	0.788516
			SLE63	1.953	1.395	0.0496001	0.155	0.353401
			SLE64	1.54794	0.865513	0.133156	0.133156	0.416112
			SLE65	1.52027	1.04167	0.0563063	0.0844595	0.337838
			SLE66	3.50806	2.78226	0.0806452	0.201613	0.443548
			SLE67	1.09724	0.832387	0.0756716	0.0378358	0.151343
			SLE68	1.00762	0.710503	0.0387547	0	0.258365
			SLE69	1.346	1.14806	0.0791766	0.0395883	0.0791766
			SLE70	2.43161	1.58055	0.0607903	0.0303951	0.759878
			SLE71	2.20339	1.16037	0.0391134	0.195567	0.808344
			SLE72	1.40782	0.681683	0.074096	0.0296384	0.622407
			SLE73	0.900466	0.787908	0	0	0.112558
			SLE74	2.36258	1.86	0.12	0.02	0.36
			SLE75	1.49495	1.21212	0	0.0808081	0.20202
			SLE76	3.37362	2.61833	0	0.251762	0.503525
			SLE77	2.614	1.97502	0.145222	0.145222	0.348533
			SLE78	0.725222	0.362611	0.100725	0.12087	0.141015
			SLE79	1.81269	0.988739	0.05493	0.137325	0.631695
			SLE80	6.10827	4.31602	0.585223	0.219459	0.987564
			SLE81	0.807062	0.580076	0	0.0252207	0.201765
			SLE82	3.63322	3.01038	0.242215	0.0692042	0.311419
			SLE83	2.86447	1.41086	0.213767	0.38478	0.855066
			SLE84	3.51385	3.03526	0.0881612	0.11335	0.277078
			SLE85	1.23839	0.928793	0	0	0.309598
	RA		RA01	1.48759	1.0167	0.107021	0.0642123	0.299658
			RA02	1.37221	0.808625	0.122519	0.171527	0.269542
			RA03	2.61168	1.5693	0.148912	0.21764	0.67583
			RA04	1.84043	0.949584	0.107685	0.0783162	0.704846
			RA05	1.64127	1.15279	0.0976944	0.0586166	0.332161
			RA06	0.93235	0.748049	0.0108413	0.0108413	0.162619
			RA07	1.27277	0.789993	0.0438885	0.109721	0.329164
			RA08	2.11434	1.16938	0.0236239	0.141743	0.779589
			RA09	1.17929	0.719568	0.119928	0.039976	0.29982
			RA10	1.942	1.24288	0.07768	0.181253	0.440186
			RA11	2.07175	1.41486	0.101061	0.151592	0.404245
			RA12	4.32331	2.06767	0.710109	0.292398	1.25313
			RA13	0.76353	0.464107	0.0149712	0.0149712	0.269481
			RA14	2.24097	1.12049	0.26283	0.428828	0.428828
			RA15	1.12156	0.863811	0.0208986	0.0835946	0.153257
			RA16	2.86289	1.62529	0.193842	0.134198	0.909565
			RA17	2.41557	1.45403	0.304878	0.304878	0.351782
			RA18	4.9711	2.19653	0.693642	0.578035	1.50289
			RA19	2.19008	1.16529	0.0661157	0.140496	0.818182
			RA20	3.16068	1.55945	0.348092	0.306321	0.946811
			RA21	2.34121	1.26221	0	0.162866	0.916124
			RA22	3.71561	2.32226	0.107181	0.142908	1.14327
			RA23	2.9254	1.69023	0.0975134	0.308792	0.828864
			RA24	1.82466	1.04584	0.111259	0.0890076	0.578549
			RA25	3.05918	1.93079	0.26329	0.112839	0.752257
			RA26	2.93972	2.0504	0.148221	0.321146	0.41996
			RA27	2.05187	1.39641	0.113993	0.0284981	0.512967
			RA28	4.97382	3.11227	0.17452	0.116347	1.57068
			RA29	2.62854	1.81976	0.317735	0.0866551	0.404391
			RA30	2.24913	1.40138	0.311419	0.155709	0.380623
			RA31	1.82476	0.953014	0.0960402	0.45065	0.325059
			RA32	1.30735	0.930233	0.087995	0.0377121	0.251414
			RA33	1.7737	1.23853	0.152905	0.0917431	0.29052
			RA34	2.41632	1.5365	0.108384	0.210392	0.561046
			RA35	1.45169	0.967791	0.0151217	0.120974	0.3478
			RA36	2.08545	1.37581	0.115858	0.188269	0.405503
			RA37	1.7419	1.21746	0.0561903	0.0561903	0.412062
			RA38	1.46026	0.785232	0.013776	0.165312	0.495936
			RA39	1.12872	0.813979	0.0434122	0.0651183	0.206208
			RA40	3.62209	1.74772	0.329281	0.810537	0.734549
			RA41	1.40494	0.991334	0.0393908	0.0656513	0.308561
			RA42	1.66106	0.988225	0.0735913	0.0210261	0.578217
			RA43	1.78289	1.29768	0.0789889	0.101557	0.304672
			RA44	0.786188	0.493294	0.0385386	0.0924927	0.161862
			RA45	3.60979	1.73031	0.686158	0.447494	0.745823
			RA46	1.34284	0.812334	0.0497347	0.0497347	0.431034
	p-SS		SS01	1.63205	1.25676	0.0785477	0.0610927	0.235643
			SS02	1.34856	0.619238	0.0137608	0.137608	0.577955
			SS03	0.997672	0.365813	0.166279	0.133023	0.332557
			SS04	1.04925	0.541547	0.0846167	0.05077	0.372313
			SS05	0.953699	0.461467	0.0769112	0.261498	0.153822
			SS06	2.88383	1.13729	0.568643	0.121852	1.05605
			SS07	1.09259	0.546296	0.0555556	0.0277778	0.462963
			SS08	0.40712	0.132551	0.0757432	0.0568074	0.142019
			SS09	2.24559	1.19408	0.0712885	0.124755	0.855462
			SS10	2.86316	1.48772	0.0561404	0.196491	1.12281
			SS11	1.65511	0.700501	0.0549413	0.0618089	0.837855
			SS12	2.8872	1.43241	0.313339	0.201432	0.940018
			SS13	2.37188	1.48242	0.105887	0.0211775	0.762389
			SS14	2.09205	1.30887	0.0536423	0.107285	0.622251
			SS15	2.42108	1.40449	0.0401284	0.0535045	0.922953
			SS16	2.1487	0.912721	0.22818	0.133105	0.874691
	AAV		AAV01	1.65523	1.14823	0.29824	0.0745601	0.134208
			AAV02	1.77447	1.15913	0.200343	0.0286205	0.386377
			AAV03	3.16439	2.52078	0.241352	0.0536337	0.348619
			AAV04	2.04545	1.02273	0.340909	0.113636	0.568182
			AAV05	5.04703	2.95939	1.21588	0.412939	0.458821
			AAV06	1.24678	0.773861	0.0859845	0.0429923	0.343938
			AAV07	1.99427	1.38524	0.27466	0.0597086	0.27466
			AAV08	3.2508	1.89	0.4158	0.4347	0.510301
			AAV09	2.22318	1.35981	0.366933	0.15109	0.345349
			AAV10	1.12454	0.871521	0.0843407	0.0281136	0.140568
			AAV11	2.34095	1.37814	0.302058	0.226543	0.434208
			AAV12	2.69119	1.72684	0.358825	0.246692	0.358825
			AAV13	2.39259	1.10625	0.771803	0.231541	0.282995
			AAV14	3.42635	1.73084	0.388555	0.812434	0.494525
			AAV15	2.71746	1.61183	0.186493	0.199814	0.719329
			AAV16	0.751324	0.443404	0.0739007	0.0492672	0.184752
			AAV17	1.58916	1.26198	0.11685	0.11685	0.0934798
			AAV18	1.3382	0.892133	0.081103	0.14193	0.223033
			AAV19	1.17003	0.744568	0.060781	0.227929	0.136757
			AAV20	2.72494	1.59383	0.462725	0.462725	0.205656
			AAV21	3.8004	2.31328	0.462657	0.462657	0.561798
			AAV22	2.93706	1.9021	0.307692	0.27972	0.447552
			AAV23	2.41284	1.48926	0.0808127	0.0808127	0.761949
			AAV24	2.25344	1.14063	0.236472	0.319933	0.556406
			AAV25	2.98838	1.77089	0.235196	0.304372	0.677919
			AAV26	1.97551	1.20816	0.0816327	0.228571	0.457143
			AAV27	1.19741	0.565442	0.0166306	0.0997838	0.51555
	IgG4-RD		IG401	1.95245	1.36672	0.103365	0.103365	0.379005
			IG402	3.87691	1.55076	1.76884	0.169615	0.387691
			IG403	3.24367	2.08663	0.573576	0.207674	0.375791
			IG404	4.68468	3.0991	1.12432	0.187387	0.273874
			IG405	3.23278	2.1624	0.756839	0.0973078	0.21624
			IG406	1.64202	0.775115	0.560938	0.0611933	0.244773
			IG407	2.80899	1.81024	0.187266	0.234082	0.577403
			IG408	3.92084	1.5609	2.09979	0.148657	0.111493
			IG409	1.33569	1.05972	0.110387	0.0331162	0.132465
			IG410	1.34346	0.93602	0.11012	0.11012	0.187204
			IG411	1.02998	0.720147	0.108859	0.0502428	0.150729
			IG412	1.86192	1.22316	0.176678	0.149497	0.312585
			IG413	1.32353	0.9375	0.0919118	0.147059	0.147059
			IG414	2.38698	1.29351	0.346713	0.106681	0.640085
			IG415	0.764331	0.566171	0.113234	0.0141543	0.0707714
			IG416	2.32456	1.64474	0.285088	0.0877193	0.307018
			IG417	2.69231	1.82692	0.288462	0.192308	0.384615
			IG418	4.1411	1.13497	2.02454	0.398773	0.582822
			IG419	1.75892	1.14847	0.393171	0.0827729	0.134506
			IG420	2.98287	1.85076	0.895846	0.0590667	0.1772
			IG421	4.7114	2.46871	0.173853	0.121697	1.94715
			IG422	1.81047	1.14569	0.240453	0.183876	0.240453
			IG423	3.11024	1.73228	1.04331	0.23622	0.0984252
			IG424	2.48601	1.76131	0.541235	0.0642143	0.119255
			IG425	3.27079	2.33266	0.735294	0.15213	0.0507099
			IG426	4.58666	0.97897	2.64685	0.725163	0.235678
			IG427	3.47848	2.002	1.17618	0.15015	0.15015
			IG428	1.85657	1.14671	0.32763	0.10921	0.273025
			IG429	1.78388	1.0652	0.333676	0.0513347	0.333676
			IG430	1.87742	1.02548	0.670506	0.0552181	0.126213
			IG431	4.10837	2.58478	1.12639	0.100783	0.296419
			IG432	2.56959	1.96101	0.135242	0.123972	0.349375
			IG433	1.10544	0.901361	0.0170068	0.0340136	0.153061
			IG434	0.966587	0.584726	0.178998	0.0357995	0.167064
			IG435	3.19654	1.58796	0.783667	0.288719	0.536193
			IG436	2.73973	1.6116	0.547945	0.128928	0.451249
			IG437	1.18736	0.583618	0.150936	0.140873	0.311934

## Sheet: Fig. 4b
	The proportions of each Tph subset within whole Tph cells
	Desease	Sample ID	% of Tph cells
			Tph1 cells	Tph2 cells	Tph17 cells	Tph1-17 cells
	HC	HC01	50.9091	5.45455	18.1818	25.4546
		HC02	64.8276	0.68966	10.3448	24.1379
		HC03	87.6344	2.15054	3.76344	6.45161
		HC04	70.7547	3.77358	4.71698	20.7547
		HC05	47.9452	5.47945	13.0137	33.5616
		HC06	83.6735	4.08163	4.08163	8.16327
		HC07	69.2308	3.07692	3.07692	24.6154
		HC08	83.0645	4.03226	5.64516	7.25806
		HC09	60.6061	6.81818	9.09091	23.4849
		HC10	88	0	4	8
		HC11	75	0	0	25
		HC12	57.1429	0	0	42.8571
		HC13	56.0606	3.0303	12.1212	28.7879
		HC14	74.6988	2.40964	6.0241	16.8675
		HC15	62.2222	6.66667	8.88889	22.2222
		HC16	61.745	4.69799	13.4228	20.1342
		HC17	64.7059	2.94118	11.7647	20.5882
		HC18	73.3333	2.85714	4.7619	19.0476
		HC19	69.8795	2.40964	6.0241	21.6867
		HC20	60	4.61538	9.23077	26.1538
		HC21	50	2.17391	19.5652	28.2609
		HC22	47.2973	32.4324	12.1622	8.10811
		HC23	70.8861	6.32911	2.53165	20.2532
		HC24	71.831	2.8169	14.0845	11.2676
		HC25	62	4	15	19
		HC26	53.2258	8.06452	6.45161	32.2581
		HC27	62.963	7.40741	5.55556	24.0741
		HC28	60.7143	5.95238	14.2857	19.0476
		HC29	52.5	2.5	15	30
		HC30	53.0612	14.2857	8.16327	24.4898
		HC31	52.6316	0	10.5263	36.8421
		HC32	56.8345	0.71942	12.9496	29.4964
		HC33	51.1628	2.32558	11.6279	34.8837
	SLE	SLE01	61.017	21.1864	5.08475	12.7119
		SLE02	48.5714	14.2857	22.8571	14.2857
		SLE03	67.2727	15.7576	1.21212	15.7576
		SLE04	75.3623	1.44928	7.24638	15.942
		SLE05	71.2329	6.84932	6.84932	15.0685
		SLE06	50	13.0435	10.8696	26.087
		SLE07	73.0159	9.52381	0	17.4603
		SLE08	73.8854	5.09554	7.64331	13.3758
		SLE09	64.2857	7.14286	0	28.5714
		SLE10	81.5385	13.0769	0	5.38462
		SLE11	68.3824	5.14706	6.61765	19.8529
		SLE12	100	0	0	0
		SLE13	61.5385	0	19.2308	19.2308
		SLE14	64.2857	7.14286	14.2857	14.2857
		SLE15	72.9167	2.08333	2.08333	22.9167
		SLE16	81.4815	9.25926	0.92593	8.33333
		SLE17	41.6667	29.1667	0	29.1667
		SLE18	71.7391	15.2174	2.89855	10.1449
		SLE19	69.8113	20.3774	1.50943	8.30189
		SLE20	70.297	6.93069	6.93069	15.8416
		SLE21	71.6157	1.31004	0.87336	26.2009
		SLE22	74.1379	4.31034	2.58621	18.9655
		SLE23	44.7761	31.3433	13.4328	10.4478
		SLE24	73.5294	13.2353	4.41176	8.82353
		SLE25	60.3175	22.2222	6.34921	11.1111
		SLE26	45.6522	1.08696	4.34783	48.913
		SLE27	40	10	25	25
		SLE28	90.9091	0	0	9.09091
		SLE29	63.2124	6.99482	9.84456	19.9482
		SLE30	66.087	11.3043	2.6087	20
		SLE31	68.6274	3.92157	5.88235	21.5686
		SLE32	62.5	8.65385	7.69231	21.1538
		SLE33	62.8571	11.4286	0	25.7143
		SLE34	73.4375	7.8125	3.125	15.625
		SLE35	75.2809	5.61798	2.24719	16.8539
		SLE36	79.0055	3.8674	3.31492	13.8122
		SLE37	56.4356	1.9802	8.91089	32.6733
		SLE38	66.6667	7.14286	2.38095	23.8095
		SLE39	75	1.5625	0	23.4375
		SLE40	91.6667	4.16667	0	4.16667
		SLE41	63.4615	1.92308	1.92308	32.6923
		SLE42	61.2903	8.06452	4.83871	25.8065
		SLE43	66.6667	33.3333	0	0
		SLE44	67.8571	19.6429	3.57143	8.92857
		SLE45	51.0204	14.2857	8.16327	26.5306
		SLE46	54.2857	5.71429	17.1429	22.8571
		SLE47	89.1892	2.7027	0	8.10811
		SLE48	77.3585	1.88679	0	20.7547
		SLE49	65.9933	2.6936	0.6734	30.303
		SLE50	68.3855	17.4979	2.62046	11.4962
		SLE51	65.0794	22.2222	3.1746	9.52381
		SLE52	61.5385	23.0769	3.84615	11.5385
		SLE53	70.892	7.98122	3.28638	17.8404
		SLE54	69.2308	12.3077	0.76923	17.6923
		SLE55	73.9726	15.0685	0	10.9589
		SLE56	55.6701	14.433	13.4021	16.4948
		SLE57	70.2381	7.14286	4.7619	17.8571
		SLE58	60.4938	1.23457	4.93827	33.3333
		SLE59	58.5859	7.07071	11.1111	23.2323
		SLE60	76.5258	5.16432	0.93897	17.3709
		SLE61	73.913	11.5942	4.34783	10.1449
		SLE62	56.6176	20.9559	8.08824	14.3382
		SLE63	71.4286	2.53968	7.93651	18.0952
		SLE64	55.914	8.60215	8.60215	26.8817
		SLE65	68.5185	3.7037	5.55556	22.2222
		SLE66	79.3103	2.29885	5.74713	12.6437
		SLE67	75.8621	6.89655	3.44828	13.7931
		SLE68	70.5128	3.84615	0	25.641
		SLE69	85.2941	5.88235	2.94118	5.88235
		SLE70	65	2.5	1.25	31.25
		SLE71	52.6627	1.77515	8.87574	36.6864
		SLE72	48.4211	5.26316	2.10526	44.2105
		SLE73	87.5	0	0	12.5
		SLE74	78.5714	5.10204	1.02041	15.3061
		SLE75	81.0811	0	5.40541	13.5135
		SLE76	77.6119	0	7.46269	14.9254
		SLE77	75.5556	5.55556	5.55556	13.3333
		SLE78	50	13.8889	16.6667	19.4444
		SLE79	54.5455	3.0303	7.57576	34.8485
		SLE80	70.6587	9.58084	3.59281	16.1677
		SLE81	71.875	0	3.125	25
		SLE82	82.8571	6.66667	1.90476	8.57143
		SLE83	49.2537	7.46269	13.4328	29.8508
		SLE84	86.3799	2.50896	3.22581	7.8853
		SLE85	75	0	0	25

[truncated: 19 more sheets: Fig. 5, Fig. 6a, Fig. 6b, Fig. 7b, Fig. 7c, Fig. 7d, Fig. 8b, Fig. 8c, sFig. 1, sFig. 2, sFig. 3, sTable 1, sTable 3, sTable 4, sTable 5, sTable 6, sTable 7, sTable 8, sTable 9]
